# Supplementary material for: Mapping of the Quantitative Trait Loci and Candidate Genes Associated With Iron Efficiency in Maize
Source: Front Plant Sci. 2022 Apr 22;13:855572. doi: 10.3389/fpls.2022.855572 (PMC9072831; doi:10.3389/fpls.2022.855572)
Supplement: Supplementary file 2 [file Data_Sheet_2.xlsx]

## Sheet: Table S1
	Table S1 Primers of Quantitative Real-time PCR
	Gene name	Primer name	Sequence 5' to 3'
	ZmYS1	ZmYS1-F	GCTTCGTGTGGAGCTTTTTC
		ZmYS1-R	GGTGGAGATGTTCACGAGGT
	ZmBTS	ZmBTS-F	AAGCTGTTGGAGCGTGTTCT
		ZmBTS-R	TACGAACTTTCCAGGGTTGG
	ZmEIN2	ZmEIN2-F	GTCGTCCCACTTTTTCGTGT
		ZmEIN2-R	CACCACAGGGCTTCCAGTAT
	ZmILR3	ZmILR3-F	ATGTGCATGTGCCAACATCT
		ZmILR3-R	TGGCTTCCCTGGTTCTAATG

## Sheet: Table S2
	Table S2 Shoot and root dry weight, R/S ratio of twenty maize inbred lines under different conditions
	Inbred lines	Shoot dry weight			Root dry weight			R/S ratio
		-Fe (g) a	CK (g)	-Fe/CK	-Fe (g)	CK (g)	-Fe/CK	-Fe	CK	-Fe/CK
	Ye478	1.16 a	1.19 cd	0.98 a	0.36 ab	0.34 bcd	0.99 a	0.30 bcd	0.22 cd	1.19 de
	Chang7-2	0.96 abc	1.04 cd	0.92 b	0.20 cde	0.20 cd	0.98 a	0.21 d	0.16 e	1.32 cde
	KUI3	0.90 abcd	1.00 cd	0.89 b	0.24 cde	0.25 cd	0.94 ab	0.27 cd	0.22 cd	1.19 de
	B73	0.77 abcde	1.17 cd	0.72 c	0.27 bcd	0.32 bcd	0.84 abc	0.36 abcd	0.22 de	1.65 abc
	K22	0.68 bcde	1.02 cd	0.66 c	0.22 cde	0.26 cd	0.89 abc	0.31 bcd	0.25 abcd	1.21 de
	By815	0.66 bcdef	1.21 cd	0.54 c	0.29 abc	0.39 abc	0.67 cde	0.44 ab	0.32 a	1.38 bcde
	X178	0.46 defg	0.85 cd	0.53 d	0.16 cdef	0.27 cd	0.60 def	0.36 abcd	0.32 ab	1.14 e
	SC55	0.64 bcdefg	1.22 cd	0.53 d	0.23 cde	0.31 bcd	0.74 bcd	0.37 abc	0.21 de	1.77 ab
	Zong3	1.04 ab	2.05 a	0.50 d	0.39 a	0.54 a	0.72 bcde	0.37 abc	0.26 abcd	1.42 bcde
	Mo17	0.56 cdefg	1.11 cd	0.49 d	0.28 abcd	0.38 abc	0.74 bcd	0.51 a	0.29 abc	1.66 abc
	DE3	0.34 efg	0.71 d	0.48 d	0.12 ef	0.17 d	0.74 bcd	0.34 bcd	0.26 abcd	1.29 cde
	Dan340	0.44 defg	0.89 cd	0.46 de	0.21 cde	0.28 cd	0.74 bcd	0.44 ab	0.25 abcd	1.59 abcd
	Yu87-1	0.41 efg	0.93 cd	0.35 ef	0.14 ef	0.22 cd	0.55 def	0.37 abc	0.25 abcd	1.30 cde
	CI7	0.63 bcdef	1.93 ab	0.32 fg	0.21 cde	0.49 ab	0.42 fg	0.34 bcd	0.25 abcd	1.32 cde
	B77	0.46 defg	1.56 abc	0.28 fg	0.20 cde	0.40 abc	0.50 ef	0.44 ab	0.26 abcd	1.66 abc
	Zheng58	0.36 efg	1.34 bcd	0.26 fg	0.16 def	0.40 abc	0.40 fg	0.51 a	0.25 bcd	1.97 a
	HuangC	0.20 fg	0.82 cd	0.25 fg	0.06 f	0.26 cd	0.24 g	0.38 abc	0.25 bcd	1.53 bcde
	Wu312	0.17 g	0.89 cd	0.21 g	0.07 f	0.24 cd	0.25 g	0.40 abc	0.27 abcd	1.41 bcde
	a Different letters indicate significant difference among twenty inbred lines.

## Sheet: Table S3
	Table S3 SPAD value of the youngest expanded leaf and plant height of eighteen maize inbred lines under Fe deficiency
	Inbred lines	Leaf SPAD a	Plant height (cm)
	Ye478	14.6 a	61.9 abc
	Chang7-2	12.9 ab	62.2 abc
	KUI3	13.4 ab	53.4 abcd
	B73	8.2 def	53.9 abcd
	K22	4.7 g	60.2 abc
	By815	7.1 ef	54.6 abcd
	X178	8.0 def	48.6 cde
	SC55	13.7 ab	55.8 abcd
	Zong3	15.4 a	68.5 a
	Mo17	13.9 a	52.6 bcd
	DE3	10.3 cd	43.3 def
	Dan340	9.3 cde	50.3 bcd
	Yu87-1	5.6 fg	56.0 abcd
	CI7	8.1 def	64.5 ab
	B77	11.2 bc	47.1 cde
	Zheng58	8.1 def	35.8 ef
	HuangC	6.1 fg	40.6 def
	Wu312	2.3 h	29.9 f
	a Different letters indicate significant difference among twenty inbred lines.

## Sheet: Table S4
	Table S4 Phenotypic variation in the Ye478×Wu312 RIL population and their parents
	Trait	Treatment	Parents			RIL Population
			Ye478	Wu312		Mean	CV (%)	Skewness	Kurtosis	H2 (%)
	Leaf SPAD	-Fe1	14.6	7.9	**	16.3	29.1	0	-0.1	78.1
		-Fe2	5.1	0.5	**	5.6	50	0.39	0.05	90.4
		CK	33.2	26.3	**	30	15	0.22	-0.28	73.7
	Plant height	-Fe1	64.1	48.8	**	60.5	12.7	-0.12	0.11	75.3
	(cm)	-Fe2	49.3	33.9	**	43.7	14.6	-0.33	0.1	74.4
		CK	69.8	55.3	**	76	11.5	-0.5	0.44	67.1
	Root length	-Fe1	27.8	35.8	**	31.8	24.9	0.2	0.87	71.8
	(cm)	-Fe2	31.9	38	*	34.4	26.5	0.38	0.3	72.2
		CK	53.8	56.2	NS	58.1	15.3	-0.28	-0.48	57
	Shoot dry weight	-Fe1	1.59	0.32	**	0.89	38	0.39	-0.66	91.9
	(g)	-Fe2	0.51	0.18	**	0.27	27.1	0.27	-0.35	88
		CK	1.65	1.44	**	1.73	32.6	0.28	0.26	85.6
	Root dry weight	-Fe1	0.45	0.09	**	0.22	37.4	0.39	-0.65	87
	(g)	-Fe2	0.17	0.04	**	0.1	29.3	0.68	0.26	85.3
		CK	0.45	0.3	*	0.34	31.5	0.35	0.12	84.1
	R/S ratio	-Fe1	0.29	0.28	**	0.25	13.6	0.44	0.56	62.1
		-Fe2	0.33	0.23	**	0.36	16.4	-0.06	0.97	78.4
		CK	0.28	0.2	**	0.2	18.5	0.38	-0.33	79.3
	Note: ** indicates significant difference between Ye478 and Wu312 at p < 0.05, and NS indicates no significant difference between Ye478 and Wu312.

## Sheet: Table S5
	Table S5 Quantitative trait loci (QTL) for traits associated with Fe deficiency tolerance under different treatments
	Trait	Treatment	QTL name	Chr	Marker interval	Physical interval (Mb) a	LOD	Additive effect a	R2 (%)	References
	Leaf SPAD	-Fe1	qFe(II)-SPAD5-1	5	bnlg278 - umc2306	183.1 - 199.8	3.3	1.3	11.1	Luo et al., 2017
			qFe(II)-SPAD10-1	10	umc1345 - umc2163	65.1 - 114.7	6.5	-3.1	25.1	Benke et al., 2014
			qFe(II)-SPAD10-2	10	bnlg1074 - umc1344	131.0 - 147.8	3.9	1.4	12.3	Luo et al., 2017; Li et al., 2016
		-Fe2	qFe(II)-SPAD9-1	9	umc1191 - umc1789	96.1 - 147.9	3	1.1	6.1	Benke et al., 2014; Zdunić et al., 2014; Jin et al., 2013; Luo et al., 2017
	Plant height	-Fe1	qFe(II)-PH4-1	4	phi072 - umc1164	1.1 - 3.3	3.91	-3.29	15.19
			qFe(II)-PH5-1	5	umc2164 - umc2306	175.6 - 199.8	3.3	5	24.2	Benke et al., 2014; Benke et al., 2015; Luo et al., 2017
			qFe(II)-PH5-2	5	phi048 - bnlg1306	204.6 - 208.2	3.2	-2.43	17.1
		-Fe2	qFe(II)-PH3-1	3	umc1504 - umc1773	58.5 - 119.6	5.1	3.9	19.4	Li et al., 2016
			qFe(II)-PH4-2	4	umc1194 - phi092	178.2 - 190.0	3.26	-2.77	15.59
	Root length	-Fe1	qFe(II)-RL6-1	6	bnlg1538 - umc1006	36.6 - 88.6	4.2	-3.8	18.6	Azevedo et al., 2015; Li et al., 2016
			qFe(II)-RL10-1	10	umc1345 - umc2163	65.1 - 114.7	4	4.2	26.6	Benke et al., 2014; Azevedo et al., 2015; Li et al., 2016
		-Fe2	qFe(II)-RL3-1	3	umc1780 - phi104127	2.1 - 3.5	4.6	3.8	24	Luo et al., 2017
	Shoot dry weight	-Fe1	qFe(II)-SDW4-1	4	phi072 - umc1164	1.1 - 3.3	3.1	-0.15	13.9
		-Fe2	qFe(II)-SDW8-1	8	umc1997 - umc1268	142.0 - 169.1	3.1	0.03	7.2	Hindu et al., 2018
		-Fe2/CK	qFe(II)-SDW3-1	3	umc1504 - umc1773	58.5 - 119.6	3.5	0.03	14.94	Li et al., 2016
	Root dry weight	-Fe1	qFe(II)-RDW4-1	4	umc1963 - umc1953	27.8 - 75.5	3	0.04	10.9	Benke et al., 2014; Azevedo et al., 2015; Luo et al., 2017
			qFe(II)-RDW5-1	5	umc2164 - umc2306	175.6 - 199.8	4	0.04	16.7	Benke et al., 2014; Benke et al., 2015; Luo et al., 2017
	R/S ratio	-Fe1	qFe(II)-R/S8-1	8	umc1161 - umc1268	160.1 - 169.1	3.01	-0.03	12.3	Benke et al., 2014; Benke et al., 2015; Hindu et al., 2018
		-Fe2	qFe(II)-R/S3-1	3	umc1504 - umc1773	58.5 - 119.6	3.4	-0.03	12.1	Li et al., 2016
			qFe(II)-R/S6-1	6	bnlg1732 - umc2165	151.4 - 164.1	4.8	-0.06	24.8	Benke et al., 2015
		-Fe1/CK	qFe(II)-R/S4-1	4	umc1953 - umc1346	75.5 - 136.1	4.7	-0.17	26.1	Benke et al., 2014; Ma et al., 2021
			qFe(II)-R/S10-1	10	umc2067 - umc1336	62.2 - 86.4	3.85	-0.13	13	Azevedo et al., 2015; Li et al., 2016
		-Fe2/CK	qFe(II)-R/S6-2	6	bnlg1732 - umc2165	151.4 - 164.1	5.2	-0.1739	20.5	Benke et al., 2015;
			qFe(II)-R/S7-1	7	mmc0411 - umc1888	127-7 - 153.0	3.9	-0.1821	20.9	Benke et al., 2014; Zhang et al., 2017
	a Positive values of additive effect indicate Ye478 alleles are in the direction of increase; negative values indicate Wu312 alleles are in the direction of increase.

## Sheet: Table S6
	Table S6 Information of the genes identified in the overlapped QTL regions
	Chr	QTL name	Physical interval (bp)	R2 (%)	Gene ID	Start (bp)	End (bp)	Annotation
	3	qFe(II)-PH3-1	58480342 - 119639144	19.4	GRMZM2G034855	58480342	58485050	bak5 - brassinosteroid insensitive1-associated receptor kinase like5
		qFe(II)-SDW3-2		14.94	GRMZM2G378547	58713523	58718002	pti1 - pto-interacting1
		qFe(II)-R/S3-1		12.1	AC199526.5_FG003	58872336	58884156	caf2 - crs2 associated factor2
					AC199526.5_FG002	58903687	58904871	S-adenosylmethionine synthetase
					GRMZM2G104394	59037273	59044830	pox1 - guaiacol peroxidase1
					GRMZM2G314667	59504010	59504819	unknown
					GRMZM2G118641	59601036	59617157	Encodes a BEACH domain containing protein
					GRMZM2G113391	59803451	59812938	craniofacial development-like protein
					GRMZM2G113495	59813293	59842681	Polyketide cyclase/dehydrase and lipid transport superfamily protein
					GRMZM2G462140	59842989	59842989	Encodes a mitochondrial lipoamide dehydrogenase
					GRMZM2G160958	60012523	60026394	Encodes a Golgi-localized hydroxyproline-O-galactosyltransferase
					GRMZM2G467435	60251653	60254402	PGL11 - Polygalacturonase11
					GRMZM2G165746	60254568	60259946	Mitochondrial substrate carrier family protein
					GRMZM2G117030	60529468	60533133	GDSL-motif esterase/acyltransferase/lipase.
					GRMZM2G074517	60570973	60574569	GDSL-like Lipase/Acylhydrolase superfamily protein
					GRMZM2G360624	60639671	60640349	GDSL-like Lipase/Acylhydrolase superfamily protein
					GRMZM2G174975	60642800	60646303	GDSL esterase/lipase LIP-4
					GRMZM5G800558	60693673	60694694	Golgi apparatus membrane protein-like protein ECHIDNA
					GRMZM2G084694	60778016	60781883	INVAN10 - invertase alkaline neutral10
					GRMZM2G123815	61239591	61242888	Serine carboxypeptidase-like 33
					GRMZM2G091088	61339824	61342588	NB-ARC domain-containing disease resistance protein
					GRMZM2G087749	62597076	62604291	Serine/threonine-protein phosphatase 4 regulatory subunit 3B
					GRMZM2G038356	63528278	63530840	SAR1 - Secretion-associated Ras-related homolog1
					GRMZM2G081012	63779211	63782292	TBP-associated factor 13
					GRMZM2G373011	63823678	63824026	TBP-associated factor 13
					GRMZM5G835530	63948843	63963920	Associated molecule with the SH3 domain of STAM 3
					GRMZM5G888428	64203369	64204592	F-box family protein with a domain of unknown function
					GRMZM2G128171	64458369	64462315	PDI6 - Protein disulfide isomerase6
					GRMZM2G017809	64703497	64704237	(SP1L1) SPIRAL1-like1
					GRMZM2G052616	64819056	64821632	GATA27 - C2C2-GATA-transcription factor 27
					GRMZM2G037209	65284692	65286990	Unknown
					GRMZM2G123428	65485826	65486976	Glycine-rich protein
					GRMZM2G014797	65660033	65660592	AASR7 - Abscisic acid stress ripening7
					GRMZM2G314075	65663340	65663978	AASR8 - Abscisic acid stress ripening8
					GRMZM2G444029	65708892	65713393	Unknown
					GRMZM2G383699	65737318	65737903	AASR9 - Abscisic acid stress ripening9
					GRMZM5G885285	65829392	65832826	Exocyst complex component sec15B
					GRMZM2G088727	66108386	66116487	Chaperone DnaJ-domain superfamily protein
					GRMZM2G088653	66183121	66187247	ESDL1 - Early in short days-like1
					GRMZM2G055458	66268282	66280290	TDPK1 - Thiamin diphosphokinase1
					GRMZM2G095039	66704976	66706053	Ralf-like 33
					GRMZM2G383154	66728190	66731876	Protein LOW PSII ACCUMULATION 1, chloroplastic
					GRMZM2G034896	66858625	66863097	Respiratory burst oxidase homolog B
					GRMZM2G104639	66943762	66949675	Unknown
					GRMZM2G031568	67690882	67696291	Esterase/lipase/thioesterase family protein
					GRMZM2G416322	67824482	67839365	S-locus lectin protein kinase family protein
					GRMZM2G164542	67888008	67888954	Unknown
					GRMZM2G017853	67922915	67942770	NAD(P)-binding Rossmann-fold superfamily protein
					GRMZM2G156251	68048100	68057206	Protein kinase superfamily protein
					GRMZM2G015277	68357930	68359191	CHR126b - Chromatin complex subunit A 126b
					GRMZM2G010085	68362865	68368995	CHR126b - Chromatin complex subunit A 126b
					GRMZM2G068947	69855687	69858004	OPR6 - 12-oxo-phytodienoic acid reductase6
					GRMZM2G001426	69951287	69953368	GRAS46 - GRAS-transcription factor 46
					GRMZM5G848857	70673394	70675245	Unknown
					GRMZM2G047919	71777695	71874434	Stress regulated protein
					GRMZM2G329944	72883425	72892321	Piezo-type mechanosensitive ion channel homolog
					GRMZM2G386281	73310617	73311535	Unknown
					GRMZM2G412848	74158487	74159005	Translation protein SH3-like family protein
					GRMZM2G384463	74482724	74487156	Ribosomal protein large subunit 16A
					GRMZM2G178319	77007892	77037943	Kinesin-like protein
					GRMZM2G168959	78960843	78990086	Met-10+ like family protein
					GRMZM2G027311	80110901	80153743	2-oxoglutarate (2OG) and Fe(II)-dependent oxygenase superfamily protein
					GRMZM2G100321	80514284	80517540	Cyclin family protein
					GRMZM2G156033	81036356	81074995	Chaperone DnaJ-domain superfamily protein
					GRMZM2G154496	82130646	82131652	Unknown
					GRMZM2G081380	83042235	83069098	Actin binding Calponin homology (CH) domain-containing protein
					GRMZM5G858754	83582777	83583007	Unknown
					GRMZM2G108527	83689701	83690887	Unknown
					GRMZM2G044724	85659561	85663504	ADR1-like 1
					GRMZM2G180728	86714151	86716933	CYC17 - cyclin17
					GRMZM2G086835	86773492	86774571	Zinc finger protein 7
					GRMZM2G061629	86845226	86847046	SPT module subunit, interacts with HAG1
					GRMZM2G480380	86901385	86902872	PPR170 - Pentatricopeptide repeat protein170
					GRMZM2G480381	86903340	86905602	Tetratricopeptide repeat (TPR)-like superfamily protein
					GRMZM2G400223	86916957	86921699	Di-glucose binding protein with Kinesin motor domain
					GRMZM2G098957	86922987	86928830	Ribosomal protein L14p/L23e family protein
					GRMZM2G363503	87496891	87501362	Inorganic H pyrophosphatase family protein
					GRMZM2G009715	87782776	87788528	kEA3 - K+ efflux antiporter 3
					GRMZM2G009593	87798819	87808953	BRI1 suppressor 1 (BSU1)-like 2
					GRMZM2G349268	88011203	88012712	Core-2/I-branching beta-1 6-N-acetylglucosaminyltransferase family protein
					GRMZM5G816042	88264247	88264516	Unknown
					GRMZM2G576723	88382591	88387005	Unknown
					GRMZM2G456669	88387815	88391383	Leucine-rich repeat protein kinase family protein
					GRMZM2G476933	88528132	88533870	MDB105 - Methyl binding domain105
					GRMZM2G078090	88708257	88712481	structural maintenance of chromosomes flexible hinge domain protein
					GRMZM2G164418	89037076	89045867	Ubiquitin-specific protease 8
					GRMZM2G116646	89426889	89433180	YAB5 - C2C2-YABBY-transcription factor 5
					GRMZM2G105368	89931969	89935733	Unknown
					GRMZM2G135599	90023131	90026648	Integral membrane HRF1 family protein
					GRMZM2G119523	90410105	90414152	Unknown
					GRMZM2G046065	90693171	90705144	Translation initiation factor 3 (IF-3) family protei
					GRMZM2G077415	91357080	91360381	(PMDH1) peroxisomal NAD-malate dehydrogenase 1
					GRMZM2G391794	91600701	91604630	Leucine-rich receptor-like protein kinase family protein
					GRMZM2G163059	92538218	92544134	OSCA6 - Hyperosmolality-gated calcium-permeable channels6
					GRMZM2G403313	92694099	92694968	NAD(P)-binding Rossmann-fold superfamily protein
					GRMZM2G110395	92980359	92982140	Core-2/I-branching beta-1 6-N-acetylglucosaminyltransferase family protein
					GRMZM2G133793	93088582	93089771	GNS1/SUR4 membrane protein family
					GRMZM2G018793	93183863	93185712	Alpha/beta-Hydrolases superfamily protein
					GRMZM2G018447	93187188	93205169	UCE6 - Ubiquitin conjugating enzyme6
					GRMZM2G147857	93312102	93315755	Leucine-rich repeat protein kinase family protein
					GRMZM2G035520	93414907	93420917	MHA12 - Membrane H(+)-ATPase12
					GRMZM2G106730	93831552	93834575	Nodulin-like / Major Facilitator Superfamily protein
					GRMZM2G062613	93985804	93989199	catalytics
					GRMZM2G307561	94795435	94801550	SUT2 - Sucrose transporter2
					GRMZM2G307600	94799422	94801527	Metallo-hydrolase/oxidoreductase superfamily protein
					GRMZM2G017525	95264932	95267316	Microtubule-associated proteins 70-2
					GRMZM2G017835	95267586	95273096	Protein kinase family protein
					GRMZM2G147811	95859757	95870872	Protein kinase superfamily protein
					GRMZM2G047042	96221511	96238094	Chloroplast outer envelope protein 37
					GRMZM2G443240	96852955	96861590	RNI-like superfamily protein
					GRMZM2G109881	96868626	96871362	RNI-like superfamily protein
					GRMZM2G000076	98138207	98141895	Unknown
					GRMZM2G067223	98512458	98513425	E3 ubiquitin-protein ligase
					GRMZM2G373292	98729405	98730313	Copper ion binding;cobalt ion binding;zinc ion binding
					GRMZM2G074373	98802084	98807583	bZIP3 - bZIP-transcription factor 3
					GRMZM5G823484	99223833	99239645	Exocyst complex component sec10
					GRMZM2G042855	99280214	99285639	Encodes a microtubule-associated protein involved in cortical microtubule organization during leaf development
					GRMZM5G855629	99300909	99301386	Unknown
					GRMZM2G395853	99501976	99520464	Lojap-related protein
					GRMZM5G878970	99710199	99728406	Unknown
					GRMZM2G409893	100248087	100285775	Leucine-rich repeat protein kinase family protein
					GRMZM2G045816	101954825	101955448	Unknown
					GRMZM2G045714	101957769	101964970	Alpha/beta-Hydrolases superfamily protein
					GRMZM2G145201	102518470	102521623	RDR6 - RNA-dependent RNA polymerase6
					GRMZM2G125832	103798946	103802578	AAAP15 - amino acid/auxin permease15
					GRMZM2G005516	106101236	106102729	Beta-6 tubulin
					GRMZM2G014805	106336887	106353717	Ubiquitin-specific protease 12
					GRMZM2G016457	106385610	106413663	Unknown
					GRMZM2G008123	106951826	106958399	Protein with RING/U-box and TRAF-like domains
					AC198518.3_FG003	107351263	107362589	Mediator of RNA polymerase II transcription subunit-like protein
					GRMZM2G352159	107571179	107577553	ARF8 - ARF-transcription factor 8
					GRMZM2G404132	108141894	108146866	KCBP-interacting protein kinase
					GRMZM5G867767	108415130	108422360	Nuclear pore complex protein NUP1
					GRMZM5G826456	108422620	108424952	Unknown
					GRMZM2G149330	108427260	108452235	Unknown
					GRMZM2G319465	108824593	108836300	Unknown
					GRMZM2G439578	108858232	108871663	Unknown
					GRMZM2G009464	109173985	109177775	ABC transporter family protein
					GRMZM2G073049	109365527	109395940	RING domain ligase2
					GRMZM2G061732	109627068	109679539	Quinolinate synthase
					GRMZM5G874082	110218791	110250587	P-loop containing nucleoside triphosphate hydrolases superfamily protein
					GRMZM2G343974	110255712	110257286	Germin-like protein 1
					AC225185.3_FG004	110670070	110673574	WEB1/PMI2 related protein involved in mecahnotransduction
					GRMZM2G004468	111057348	111082507	MKK3 - MAP kinase kinase3
					GRMZM2G033521	111343931	111347964	ARM repeat superfamily protein
					GRMZM2G411536	111553578	111570930	UPL3 - Ubiquitin-protein ligase3
					GRMZM2G135322	111842679	111866759	Peptidase C78 ubiquitin fold modifier-specific peptidase 1/ 2
					GRMZM2G063306	112042104	112047482	ZmYS3 - Yellow stripe 3
					GRMZM2G086882	112198031	112206945	Adenylate kinase 1
					GRMZM2G369203	113066035	113076735	Unknown
					GRMZM2G047637	113346729	113349009	CYC22 - Cyclin22
					GRMZM2G362306	113424897	113429881	Adenine nucleotide alpha hydrolases-like superfamily protein
					GRMZM2G093347	113472963	113480259	Adenine phosphoribosyl transferase 1
					GRMZM2G026203	114020698	114023620	Receptor-like kinase 902
					GRMZM2G028665	114083665	114087490	Wound-responsive family protein
					GRMZM2G105991	114351464	114353544	UGT88A1 - UDP-glucosyl transferase 88A1
					GRMZM2G405385	114353977	114356203	Unknown
					GRMZM2G069886	114434585	114444762	Histone acetyltransferase of the CBP family 1
					GRMZM2G059703	114778944	114784918	Unknown
					GRMZM2G368126	114790912	114792330	Transducin/WD40 repeat-like superfamily protein
					GRMZM2G176282	114873800	114882816	EXS (ERD1/XPR1/SYG1) family protein
					GRMZM2G457411	115005663	115007783	RING/U-box superfamily protein
					GRMZM2G173424	115357901	115384056	CBL2 - calcineurin B-like2
					GRMZM2G145300	115728038	115754903	TRAF-like superfamily protein
					GRMZM2G173680	116024859	116027909	WRKY110 - WRKY-transcription factor 110
					GRMZM2G053692	116346970	116349507	rRNA biogenesis RRP36-like protein
					GRMZM2G157873	116897666	116898578	PMEI22 - Pectin methylesterase inhibitor22
					GRMZM2G116574	116980975	116991982	DREB2A-interacting protein 2
					GRMZM2G069758	117076600	117087785	PfkB-like carbohydrate kinase family protein
					GRMZM2G022629	117256953	117259133	Unknown
					GRMZM2G441768	117585367	117591612	RNI-like superfamily protein
					GRMZM2G035338	117682379	117695986	P-loop containing nucleoside triphosphate hydrolases superfamily protein
					GRMZM2G138268	117766041	117770646	IAA10 - Aux/IAA-transcription factor 10
					GRMZM2G167794	118064610	118066326	IAA11 - Aux/IAA-transcription factor 11
					GRMZM2G075900	118162840	118173350	Inorganic H pyrophosphatase family protein
					GRMZM2G444621	118962055	118962971	Calmodulin-like 11
					GRMZM5G800764	119173623	119175049	Unknown
					GRMZM2G502560	119177593	119178675	Unknown
					GRMZM2G390374	119613917	119639144	Root hair defective 3 GTP-binding protein (RHD3)
	4	qFe(II)-PH4-2	1075603 - 3262840	15.19	GRMZM2G483779	1157711	1158853	Unknown
		qFe(II)-SDW4-1		13.9	GRMZM2G002121	1177194	1178041	GroES-like zinc-binding alcohol dehydrogenase family protein
					GRMZM2G026639	1195260	1203566	Sphingomyelin phosphodiesterase
					GRMZM2G097229	1566915	1568178	Member of BETA-EXPANSINS
					GRMZM2G474194	1665098	1666489	EXPB3 - Beta expansin3
					GRMZM2G161540	1779988	1782907	Exostosin family protein
					GRMZM2G161560	1787686	1789666	Unknown
					GRMZM2G379898	1876848	1878455	Bifunctional inhibitor/lipid-transfer protein/seed storage 2S albumin superfamily protein
					GRMZM2G361164	1955788	1957438	GRAS53 - GRAS-transcription factor 53
					GRMZM2G060265	1955584	1957660	GRAS53 - GRAS-transcription factor 53
					GRMZM2G060296	1962962	1970150	SPR1 - signal recognition particle receptor homolog1
					GRMZM2G164696	2037790	2040079	TUB1 - Beta tubulin1
					GRMZM2G703466	2042841	2047286	Unknown
					GRMZM2G114469	2087562	2089837	Bestrophin-like protein
					GRMZM2G114459	2090701	2104441	POLM1 - Polymerase II transcription-mediator1
					GRMZM2G109725	2207877	2212485	SKP1-like 21
					GRMZM2G410990	2221194	2225913	H(+)-ATPase 1
					GRMZM2G329177	2428332	2435658	Myosin heavy chain-related protein
					GRMZM2G052546	2538102	2544683	PTP1 - Protein tyrosine phosphatase1
					GRMZM2G035377	2657650	2660198	FRA8 homolog
					GRMZM2G085691	2685919	2692352	RFWD3 - Ring finger and WD40 repeat3
					GRMZM2G388684	2692901	2694270	RFWD3 - Ring finger and WD40 repeat3
					GRMZM2G085827	2727732	2736340	4\'-phosphopantetheinyl transferase superfamily
					GRMZM2G085872	2736650	2741182	CemA-like proton extrusion protein-related
					GRMZM2G085885	2741608	2750630	Cyclophilin-like peptidyl-prolyl cis-trans isomerase family protein
					GRMZM2G086242	2742373	2747035	CemA-like proton extrusion protein-related
					GRMZM2G042552	2783894	2786103	SNF7 family protein
					GRMZM2G042539	2786771	2787850	knotted 1-binding protein
					GRMZM2G042250	2793728	2800641	RLD2 - Rolled leaf2
					GRMZM2G041881	2801080	2803977	Basic transcription factor 3
					GRMZM5G802392	2841467	2842386	Unknown
					GRMZM2G006673	2858784	2871425	Nuclear matrix protein-related
					GRMZM2G007025	2873514	2876191	Peptidoglycan-binding LysM domain-containing protein
					GRMZM2G015384	2876246	2896381	ARP4 - Actin related protein like4
					GRMZM2G137366	2937205	2942164	MET7 - DNA methyl transferase7
					GRMZM2G137352	2956672	2958311	REMO2 - Remorin2
					GRMZM2G137329	3000161	3000884	Bifunctional inhibitor/lipid-transfer protein/seed storage 2S albumin superfamily protein
					GRMZM2G137236	3009668	3028068	Adaptor protein complex AP-2 alpha subunit
					GRMZM2G436226	3029850	3033965	Nucleic acid binding;zinc ion binding;DNA binding
					GRMZM2G314660	3077769	3082278	THX18 - Trihelix-transcription factor 18
					GRMZM2G092232	3130454	3136449	KRP17 - kinesin heavy chain17
					GRMZM2G393062	3136851	3137858	NADP-specific glutamate dehydrogenase
					GRMZM2G092165	3138276	3139738	Nucleic acid-binding OB-fold-like protein
					GRMZM2G124550	3178506	3184365	Protein kinase superfamily protein
					GRMZM2G144197	3195769	3197587	P-loop containing nucleoside triphosphate hydrolases superfamily protein
					GRMZM2G144101	3199278	3201120	Tim10/DDP family zinc finger protein
	5	qFe(II)-SPAD5-1	175608742 - 199787515	11.1	GRMZM2G105460	175615163	175616656	RING/U-box superfamily protein
		qFe(II)-PH5-1		24.2	GRMZM2G105466	175619010	175623622	GTP cyclohydrolase II
		qFe(II)-RDW5-1		15.44	GRMZM2G404769	175641177	175646930	PAP28 - Purple acid phosphatase28
					GRMZM2G176358	175649889	175654298	Histone superfamily protein
					GRMZM2G023988	175684554	175691456	CCHH3 - Cys2His2 Zinc Finger3
					GRMZM2G024739	175728635	175732381	CRY1 - Cryptochrome1
					GRMZM2G025236	175732716	175748227	Nucleotide-sugar transporter family protein
					GRMZM2G072146	175861857	175867638	Ubiquitin-specific protease 3
					GRMZM2G049372	176007793	176031113	Major facilitator superfamily protein
					GRMZM5G839593	176037530	176047406	Major facilitator superfamily protein
					GRMZM2G040511	176113846	176124468	ABC2 homolog 13
					GRMZM2G115420	176215600	176221189	SERK2 - Somatic embryogenesis receptor-like kinase2
					GRMZM2G056629	176347442	176349538	Galactose mutarotase-like superfamily protein
					GRMZM2G075637	176387128	176391570	NFA104 - Nucleosome/chromatin assembly factor A104
					GRMZM2G081589	176487861	176491184	SUT5 - Sucrose transporter5
					GRMZM2G156734	176587988	176591748	RING/FYVE/PHD zinc finger superfamily protein
					GRMZM2G129929	176866260	176867106	Unknown
					GRMZM2G325683	176870667	176871296	Unknown
					GRMZM2G325693	176876092	176877189	Unknown
					GRMZM2G027193	176895071	176898884	Unknown
					GRMZM2G099989	177123526	177126857	Unknown
					GRMZM2G492156	177229408	177232968	MADS19 - MADS-transcription factor 19
					GRMZM2G103152	177442842	177451038	GTP cyclohydrolase II
					GRMZM5G801651	177662568	177663536	Plasma-membrane choline transporter family protein
					GRMZM5G896337	177663621	177668212	Plasma-membrane choline transporter family protein
					GRMZM2G459166	177668908	177670329	GID5 - Gibberellin-insensitive dwarf protein homolog5
					GRMZM5G861269	177745636	177749055	Dynein light chain type 1 family protein
					GRMZM2G410710	177824670	177827620	PHB3 - Prohibitin3
					GRMZM2G176382	177830186	177837302	Unknown
					GRMZM2G176253	177840203	177843844	NPF9 - Nitrate transporter/peptide transporter family9
					GRMZM2G095782	178036903	178036903	Pseudouridine synthase family protein
					GRMZM5G884270	178073884	178086595	Transferases;sulfuric ester hydrolases;catalytics;transferases
					GRMZM2G077612	178090178	178090712	Unknown
					GRMZM2G444643	178116669	178123229	TLC11 - TRAM/LAG/CRN8 11
					GRMZM2G433002	178235052	178240241	Magnesium ion binding;thiamin pyrophosphate binding;hydro-lyases;catalytics;2-succinyl-5-enolpyruvyl-6-hydroxy-3-cyclohexene-1-carboxylic-acid synthases
					GRMZM2G131727	178243013	178247255	18S pre-ribosomal assembly protein gar2-related
					GRMZM2G060355	178263018	178267495	Intracellular protein transporter
					GRMZM2G106412	178320733	178325109	Period circadian protein
					GRMZM2G443180	178351695	178352966	Unknown
					GRMZM2G083855	178476001	178476910	Unknown
					GRMZM2G160710	178737671	178738620	Heavy metal transport/detoxification superfamily protein
					GRMZM2G024693	178799779	178809160	RAB GTPase homolog B1C
					GRMZM2G101605	178825155	178825870	Unknown
					GRMZM2G101547	178826457	178829900	Tetratricopeptide repeat (TPR)-like superfamily protein
					GRMZM2G101523	178830164	178835473	Phosphoinositide binding
					GRMZM2G101519	178894320	178896500	Bromodomain and extraterminal domain protein 10
					GRMZM2G109959	178924800	178925602	Glycine-rich protein family
					GRMZM2G122276	178943586	178944477	Unknown
					GRMZM2G013324	179010381	179015571	GPX11 - Glycerophosphodiester phosphodiesterase11
					GRMZM2G095144	179023721	179025340	PTB domain engulfment adapter
					GRMZM2G172900	179147533	179151524	NIMA-related kinase 5
					GRMZM2G089517	179194920	179198061	UV-B-insensitive 4-like
					GRMZM2G352274	179266098	179268914	UV-b-insensitive 4
					GRMZM2G113064	179277850	179282346	Transducin/WD40 repeat-like superfamily protein
					GRMZM2G003384	179392458	179394688	Ribosomal protein L6 family protein
					GRMZM2G168176	179541642	179545709	Ribosomal RNA processing Brix domain protein
					GRMZM2G051079	179579551	179588296	Protein kinase superfamily protein
					GRMZM2G159660	179665536	179671459	Calcineurin-like metallo-phosphoesterase superfamily protein
					GRMZM2G091176	179788952	179791679	Unknown
					GRMZM2G057184	179854029	179858205	ARM-repeat/Tetratricopeptide repeat (TPR)-like protein
					GRMZM2G092780	179926810	179929966	Phosphate transporter 2;1
					GRMZM2G092743	179930604	179931406	Transcription termination factor
					GRMZM2G092672	179931540	179933734	Plant intracellular ras group-related LRR 1
					GRMZM2G092447	179935486	179940414	NBR1a - Next to brca1a-like
					GRMZM2G044359	180184029	180186829	Phototropic-responsive NPH3 family protein
					GRMZM2G038073	180370272	180373773	NAC13 - NAC-transcription factor 13
					GRMZM2G079682	180406520	180409539	Beta-1 4-N-acetylglucosaminyltransferase family protein
					GRMZM2G029922	180438255	180441431	(IDH-III) isocitrate dehydrogenase III
					GRMZM2G116872	180550035	180550796	Unknown
					GRMZM2G026085	180581907	180582771	Coiled-coil protein
					GRMZM2G106061	180632305	180634311	RAB GTPase homolog E1B
					GRMZM2G139614	180669231	180673418	Eukaryotic translation initiation factor 4B1
					GRMZM2G179308	180736696	180740061	FUS3-complementing gene 2
					GRMZM2G173501	180861687	180862297	Unknown
					GRMZM2G399952	180868777	180878474	Rhodanese/Cell cycle control phosphatase superfamily protein
					GRMZM2G101274	180880537	180884080	Vacuolar protein sorting-associated protein 20.2
					GRMZM2G121115	180900156	180903528	BTB and TAZ domain protein 1
					GRMZM2G121166	180906871	180910681	Global repressor of RNA polymerase III (Pol III)
					AC205703.4_FG002	181002073	181011482	Actin-like ATPase superfamily protein
					AC205703.4_FG001	181014743	181016466	Ubiquitin-like superfamily protein
					AC205703.4_FG005	181193835	181196859	Unknown
					AC205703.4_FG006	181197346	181200367	GL8 - Glossy8
					GRMZM5G834874	181201980	181205765	ABI35 - ABI3-VP1-transcription factor 35
					AC205703.4_FG010	181206791	181210477	Encodes a novel protein that co-immunoprecipitates with SYP41
					GRMZM2G144166	181214323	181221968	TEL2 - Telomere maintenance2
					GRMZM2G029583	181383017	181386565	26S proteasome regulatory subunit Rpn7
					GRMZM2G030606	181386821	181388733	Multidrug resistance protein
					GRMZM2G031107	181390095	181395720	Glucose-6-phosphate dehydrogenase 6
					GRMZM2G031496	181396172	181399390	NBP35 - Nuclear binding protein35
					GRMZM2G176307	181520274	181525066	GPC4 - Glyceraldehyde-3-phosphate dehydrogenase4
					GRMZM2G308189	181583029	181584570	Tetratricopeptide repeat (TPR)-like superfamily protein
					GRMZM2G308203	181587622	181592380	Ankyrin repeat family protein
					GRMZM2G006707	181640439	181648156	GTE102 - Global transcription factor group E
					GRMZM2G115755	181831674	181834984	Protein kinase superfamily protein
					GRMZM2G408012	181860892	181862036	GRAS39 - GRAS-transcription factor 39
					GRMZM2G024550	181887530	181890303	MTERF17 - mTERF domain protein17
					GRMZM2G024451	181890492	181893704	pre-mRNA-splicing factor ISY1-like protein
					GRMZM2G005229	182010706	182013727	Unknown
					GRMZM2G137409	182124005	182130631	LW2 - Lemon white2
					GRMZM2G137399	182133946	182135637	GDSL-like Lipase/Acylhydrolase superfamily protein
					GRMZM2G137375	182138769	182141560	Unknown
					GRMZM2G001033	182188381	182188381	UDP-galactose transporter 6
					GRMZM2G128880	182244213	182248069	Nicotinamidase 1
					GRMZM2G128902	182249749	182253481	Unknown
					GRMZM2G095299	182436034	182437499	DBB6 - Double B-box zinc finger protein6
					GRMZM2G095194	182450024	182455917	Eukaryotic translation initiation factor eIF2A family protein
					GRMZM2G095147	182454718	182461400	Nucleusenvelope protein
					GRMZM2G129189	182518442	182519605	EPR4 - Endochitinase precursor4
					GRMZM2G028096	182534153	182542340	LUC7 related protein
					GRMZM2G001097	182573856	182576166	TRAF-like superfamily protein
					GRMZM2G117108	182759739	182766363	FARL8 - FAR1-like-transcription factor 8
					GRMZM2G106653	182898733	182902704	FARL9 - FAR1-like-transcription factor 9
					GRMZM2G106680	182909185	182911740	LETM1-like protein
					GRMZM2G314656	182955312	182968499	LETM1-like protein
					GRMZM2G007466	183121077	183127036	Integrin-linked protein kinase family
					GRMZM2G007647	183144788	183149469	ACT domain-containing small subunit of acetolactate synthase protein
					GRMZM2G007835	183151674	183153436	Unknown
					GRMZM2G309368	183154698	183160382	Unknown
					GRMZM2G099891	183202279	183207110	Chloroplast outer envelope protein 37
					GRMZM2G012841	183309974	183317753	Unknown
					GRMZM2G014750	183319186	183326822	Encodes AtLa1, a member of the highly abundant phosphoprotein La proteins
					GRMZM2G021777	183367991	183369534	COL3 - C2C2-CO-like-transcription factor 3
					GRMZM2G027105	183428459	183433957	RNA recognition motif and CCHC-type zinc finger domains containing protein
					GRMZM2G081826	183480806	183483423	Unknown
					GRMZM2G081955	183483530	183485782	TAB2 - Translation chloroplast psaB mRNA2 homolog
					GRMZM2G035477	183601368	183605622	Pentatricopeptide (PPR) repeat-containing protein
					GRMZM2G035584	183607887	183612875	HCT6 - Hydroxycinnamoyltransferase6
					GRMZM2G036590	183615085	183618814	Co-chaperone GrpE family protein
					GRMZM5G859330	183698900	183700113	Unknown
					GRMZM2G484653	183753730	183754330	Unknown
					GRMZM2G052341	183754685	183758176	CAP-binding protein 20
					GRMZM2G142088	183882422	183889051	One of 5 PO76/PDS5 cohesion cofactor orthologs of Arabidopsis.
					GRMZM2G072034	184040573	184041793	TIL1 - Temperature-induced lipocalin1
					GRMZM2G072034	184040573	184041793	TIL1 - Temperature-induced lipocalin1
					GRMZM2G071846	184168891	184173292	Adenine phosphoribosyl transferase 2
					GRMZM2G020976	184223311	184230529	Nucleotide/sugar transporter family protein
					GRMZM2G094831	184231748	184233677	Participates in the late stages of the biogenesis of 50S ribosomal subunits in plastids
					GRMZM2G097015	184336397	184340324	Translocon at the inner envelope membrane of chloroplasts 20
					GRMZM2G114127	184393704	184395078	Leucine-rich repeat (LRR) family protein
					GRMZM2G026943	184429104	184432752	Leucine-rich repeat protein kinase family protein
					GRMZM2G026839	184441929	184446566	Methyl-coenzyme M reductase II subunit gamma
					GRMZM2G392794	184473169	184477276	Unknown
					GRMZM5G881044	184489822	184493496	Protein phosphatase 2A regulatory subunit PR55
					GRMZM2G392798	184493678	184503895	polyribonucleotide nucleotidyltransferase
					GRMZM2G560811	184699552	184700228	Unknown
					GRMZM2G130207	184703105	184711865	DNA-directed RNA polymerase RBP11-like
					GRMZM2G148301	185399193	185401809	RAN GTPase activating protein 1
					GRMZM2G148387	185405145	185408787	GRX3 - Glutaredoxin3
					GRMZM2G148453	185413003	185414777	TOC2 - Timing of cab expression2
					GRMZM2G153227	185447583	185451222	Nucleolar RNA-binding Nop10p family protein
					GRMZM2G094602	185571711	185577146	Zinc finger (C3HC4-type RING finger) family protein
					GRMZM2G332843	185666542	185668607	Pentatricopeptide repeat (PPR) superfamily protein
					GRMZM2G075255	185693375	185698936	CER1 - Eceriferum1
					GRMZM2G362883	185769439	185782378	Proteolysis 1
					GRMZM2G064695	186081955	186094328	SCOAL1 - Succinyl-CoA ligase1
					GRMZM2G075683	186114385	186121691	Casein kinase I
					GRMZM2G096753	186505821	186507490	PPCK3 - Phosphoenolpyruvate carboxylase kinase3
					GRMZM2G540538	186517098	186522957	Adenosine kinase 2
					GRMZM2G074604	186677004	186680745	PAL1 - Phenylalanine ammonia lyase homolog1
					GRMZM2G029048	186726200	186730209	PAL9 - Phenylalanine ammonia lyase9
					GRMZM2G170692	186795550	186798126	PAL7 - phenylalanine ammonia lyase7
					GRMZM2G068714	186828333	186832230	Nucleotide/sugar transporter family protein
					GRMZM2G068904	186838856	186841594	yclic nucleotide-gated channel 15
					GRMZM2G370991	186863876	186875616	EIN3 - ETHYLENE INTENSIVE3
					GRMZM2G153488	186963664	186964712	DEF4 - Defensin-like protein4
					GRMZM2G153359	186967969	186971856	GA2ox4 - Gibberellin 2-oxidase4
					GRMZM2G153332	187003092	187008580	Unknown
					GRMZM2G153263	187015474	187024423	Unknown
					GRMZM2G042173	187084131	187088241	Binding;RNA binding
					GRMZM2G098474	187200002	187201837	Response regulator 4
					GRMZM2G165290	187468987	187470833	Tetratricopeptide repeat (TPR)-like superfamily protein
					GRMZM2G141411	187570801	187572249	Surfeit locus protein 6
					GRMZM2G175177	187660706	187668727	Replication protein A subunit RPA32
					GRMZM2G159901	187762208	187763141	Unknown
					GRMZM2G432291	187955519	187957679	UDP-Glycosyltransferase superfamily protein
					GRMZM2G053236	188100824	188102266	Nuclear-encoded CLP protease P7
					GRMZM5G828302	188118457	188127477	Protein PEROXIN-4
					GRMZM5G841914	188189955	188192903	Unknown
					GRMZM5G824831	188243871	188290615	Proteasome subunit PAB1
					GRMZM2G172239	188386075	188388747	BolA-like family protein
					AC198169.4_FG004	188389143	188390957	Unknown
					GRMZM2G178603	188455199	188456320	TCPTF16 - TCP-transcription factor 16
					GRMZM2G178595	188458583	188461672	E2F-associated phosphoprotein
					GRMZM2G178517	188462488	188467920	NIT1 - Nitrilase1
					GRMZM2G178509	188472415	188474104	Unknown
					GRMZM2G178497	188489990	188490779	Unknown
					GRMZM2G139858	188606853	188611951	pre-mRNA-splicing factor
					GRMZM2G139855	188645182	188648254	Hydroxyproline-rich glycoprotein family protein
					GRMZM2G139837	188652647	188657031	Spliceosome protein-related
					GRMZM2G139773	188661911	188665404	Endosomal targeting BRO1-like domain-containing protein
					GRMZM2G139765	188666370	188668441	EREB76 - AP2-EREBP-transcription factor 76
					GRMZM2G420469	188713602	188719811	Transducin/WD40 repeat-like superfamily protein
					GRMZM2G588223	188751505	188757328	C-terminal domain phosphatase-like 1
					GRMZM2G169967	188826850	188831558	Expansin B3
					GRMZM2G169994	188831846	188836327	RING membrane-anchor 1
					GRMZM2G170008	188844363	188849764	TRX3 - Thioredoxin3
					GRMZM2G170016	188852170	188855283	Membrane-associated progesterone binding protein 3
					GRMZM2G170049	188916348	188920991	MYB26 - MYB-transcription factor 26
					GRMZM2G170061	188931128	188936460	Unknown
					GRMZM2G066885	189041574	189043773	Cytochrome b561/ferric reductase transmembrane protein family
					GRMZM2G066851	189046395	189047361	IDP4045 -
					GRMZM2G529859	189198008	189200889	YAB15 - Yabby15
					GRMZM5G868047	189212556	189216372	Plant VAP homolog 12
					GRMZM2G068340	189318352	189325133	Cyclin family protein
					GRMZM2G315121	189389316	189401977	Pentapeptide repeat-containing protein
					GRMZM2G391596	189620994	189622113	SAUR55 - Small auxin up RNA55
					GRMZM2G162786	189770658	189774968	Unknown
					GRMZM2G463291	189804974	189811226	VPE1 - Vacuolar processing enzyme1
					GRMZM2G162688	189820639	189827796	Stress-inducible protein putative
					GRMZM2G409358	189865490	189866191	ZmVIT - Vacuolar iron transporter (VIT) family protein
					GRMZM2G109348	189879610	189884617	ATG13b - Autophagy13b
					GRMZM2G409372	189906521	189907598	RING/U-box superfamily protein
					GRMZM2G140669	189973035	189975037	GATA3 - C2C2-GATA-transcription factor 3
					GRMZM2G110541	190052115	190053687	DBB7 - Double B-box zinc finger protein7
					GRMZM2G004847	190198583	190211274	Glutaredoxin family protein
					GRMZM2G169458	190228137	190232283	ALDH17 - Aldehyde dehydrogenase17
					GRMZM2G169558	190236078	190237670	Protein kinase superfamily protein
					GRMZM2G169580	190240850	190244560	THX20 - Trihelix-transcription factor 20
					GRMZM2G117164	190475667	190477342	HB41 - Homeobox-transcription factor 41
					GRMZM2G117238	190481279	190485049	ORC2 - Origin recognition complex2
					GRMZM2G072865	190554318	190561390	FTSH protease 9
					GRMZM2G135385	190563132	190564028	Cytochrome B5 isoform E
					GRMZM2G135291	190604968	190607988	SH4 - Shrunken4
					GRMZM2G156599	190674766	190677896	ZmYS1 - Yellow stripe1
					GRMZM2G156575	190686803	190688468	UBL1 - U6 biogenesis like1
					GRMZM2G031952	190734008	190738904	ELMO/CED-12 family protein
					GRMZM2G171406	190745409	190748779	Plant VAMP (vesicle-associated membrane protein) family protein
					GRMZM2G171444	190751995	190754841	RPL19 - Ribosomal protein L19
					GRMZM2G124136	190913181	190915933	Encodes a member of the phosphate starvation-induced glycerol-3-phosphate permease gene family
					GRMZM2G097884	190953138	190954236	Unknown
					GRMZM2G097746	191069692	191077093	YPT4 - Ypt homolog4
					GRMZM2G097728	191079725	191083805	YPT2 - Ypt homolog2
					GRMZM2G097704	191087814	191089852	Encodes a lipase that hydrolyzes phosphatidylcholine, glycolipids as well as triacylglycerols.
					GRMZM2G398500	191091219	191095710	3-methylglutaconyl-CoA hydratase localized to mitochondria
					GRMZM2G094655	191114048	191117319	3-methylglutaconyl-CoA hydratase localized to mitochondria
					GRMZM2G094705	191118366	191127659	Ubiquitin C-terminal hydrolase 3
					GRMZM2G094768	191128057	191130092	bZIP domain class transcription factor
					GRMZM2G466044	191217942	191219471	EREB195 - AP2-EREBP-transcription factor 195
					GRMZM2G071844	191360703	191363562	PPPDE putative thiol peptidase family protein
					GRMZM5G840002	191366452	191369776	3-isopropylmalate dehydratase small subunit 2
					GRMZM2G057386	191375628	191377153	EREB107 - AP2-EREBP-transcription factor 107
					GRMZM5G834894	191470717	191474128	Nucleolar essential protein-like protein
					GRMZM2G130432	191480493	191485615	Alpha/beta-Hydrolases superfamily protein
					GRMZM2G139920	191587720	191591229	Encodes a member of the cationic amino acid transporter (CAT) subfamily of amino acid polyamine choline transporters
					GRMZM2G056903	191625428	191627936	Protein kinase superfamily protein
					GRMZM2G170591	191662818	191683509	Anaphase-promoting complex or cyclosome subunit
					GRMZM2G118731	191768973	191775499	Co-chaperonin similar to E. coli DnaJ
					GRMZM5G842961	191776691	191777524	EREB30 - AP2-EREBP-transcription factor 30
					GRMZM5G816314	191881036	191881722	EREB104 - AP2-EREBP-transcription factor 104
					GRMZM2G056762	191901867	191905412	Unknown
					GRMZM2G157990	191991870	191994226	Unknown
					GRMZM2G119485	192061492	192063720	Unknown
					GRMZM2G119490	192131464	192136059	RNI-like superfamily protein
					GRMZM2G026956	192151119	192152874	Member of BETA-EXPANSINS
					GRMZM2G327266	192161073	192163125	Member of BETA-EXPANSINS
					GRMZM2G056236	192167120	192169231	Member of BETA-EXPANSINS
					GRMZM2G004768	192259829	192267449	Encodes one of two PEX19 peroxin isoforms
					GRMZM2G112830	192305428	192309947	TRPP6 - Trehalose-6-phosphate phosphatase6
					GRMZM2G112914	192311970	192316762	INP1 - Inaperturate pollen1
					GRMZM2G430392	192404507	192405487	Zinc finger (C2H2 type) family protein
					GRMZM2G329532	192429563	192434507	Plant VAMP (vesicle-associated membrane protein) family protein
					GRMZM2G329454	192435127	192438760	Homeodomain-like superfamily protein
					GRMZM2G410338	192530094	192530834	Bifunctional inhibitor/lipid-transfer protein/seed storage 2S albumin superfamily protein
					GRMZM2G398781	192560920	192562877	Unknown
					GRMZM2G168301	192699385	192704388	YbaK/aminoacyl-tRNA synthetase-associated domain-containing protein
					GRMZM2G110579	192846362	192849106	GRAS10 - GRAS-transcription factor 10
					GRMZM2G024245	192864274	192868407	WD-40 repeat family protein / beige-like protein
					AC211737.3_FG012	193157657	193165368	Tripeptidyl Peptidase II
					GRMZM5G883741	193174093	193205154	Tripeptidyl Peptidase II
					AC209208.3_FG005	193236367	193240292	Unknown
					AC209208.3_FG002	193306422	193309271	PIP1b - Plasma membrane intrinsic protein1
					AC209208.3_FG001	193309763	193318041	Member of MEKK subfamily
					GRMZM2G062151	193437757	193439718	Encodes a member of the CYP86A subfamily of cytochrome p450 genes
					GRMZM2G061938	193442443	193445993	Copper ion binding protein
					GRMZM2G465953	193534369	193534764	Unknown
					GRMZM2G165601	193538315	193539997	Unknown
					GRMZM2G165530	193546737	193553758	Major facilitator superfamily protein
					GRMZM2G055435	193554717	193559037	Late embryogenesis abundant (LEA) hydroxyproline-rich glycoprotein family
					GRMZM2G005996	193651780	193655999	MSL5 - Mechanosensitive channel of small conductance-like5
					GRMZM2G005909	193656291	193657722	GGPS4 - Geranylgeranyl pyrophosphate synthase4
					GRMZM2G112352	193726750	193729189	Pseudouridine synthase family protein
					GRMZM2G112247	193729974	193731587	SEC14 cytosolic factor family protein / phosphoglyceride transfer family protein
					GRMZM2G147014	193849196	193850728	DHN15 - Dehydrin15
					GRMZM2G141503	193912373	193917165	DHHC-type zinc finger family protein
					GRMZM2G345991	193966619	193971053	DNA-directed RNA polymerase subunit beta
					GRMZM2G013821	194043178	194045076	HMG2 - High mobility group box protein2
					GRMZM2G074053	194091470	194093498	AAAP35 - Amino acid/auxin permease35
					GRMZM2G074245	194096385	194097951	F-box protein
					GRMZM2G002627	194108688	194111934	Transcription factor bHLH154
					GRMZM2G090595	194163055	194170682	IDDP10 - indeterminate domain p10
					GRMZM2G106216	194255761	194262436	Unknown
					GRMZM2G116563	194339512	194343577	Encodes a member of a core set of mRNA m6A writer proteins
					GRMZM5G878530	194399008	194404878	Encodes a member of the WNK family (9 members in all) of protein kinases
					GRMZM2G144097	194705173	194710444	Encodes a nuclear-localized transcriptional activator with weak sequence similarity to basic helix-loop-helix(bHLH)-domain proteins
					GRMZM2G151009	194805622	194815316	ORM1 is an ER localized orosomucoid-like protein involved in sphingolipid homeostasis
					GRMZM2G171852	194831436	194834269	DOF22 - C2C2-Dof-transcription factor 22
					GRMZM2G468585	195127489	195128950	Senescence regulator
					GRMZM2G154628	195187060	195190075	PIP2d - Plasma membrane intrinsic protein2)
					GRMZM2G160563	195401851	195404340	Cyclin p4
					GRMZM2G112244	195418764	195419903	Unknown
					GRMZM2G481755	195443221	195453435	Encodes a lysophosphatidylcholine acyltransferase (LPCAT)
					GRMZM2G045675	195481569	195484639	S-adenosyl-L-methionine-dependent methyltransferases superfamily protein
					GRMZM2G137341	195834102	195835230	EREB16 - AP2-EREBP-transcription factor 16
					GRMZM2G037200	196017079	196023656	C3H34 - C3H-transcription factor 334
					GRMZM2G166976	196027384	196033252	SPX1 - SPX domain-containing membrane protein1
					GRMZM2G072911	196103861	196107190	Nucleotide-rhamnose synthase/epimerase-reductase
					GRMZM2G046058	196145138	196146925	PPR317 - Pentatricopeptide repeat protein317
					GRMZM2G044495	196175043	196178262	ROP (Rho of plant GTPases) family member Involved in cell wall patterning
					GRMZM2G041761	196249840	196251589	OFP23 - OVATE-transcription factor 23
					GRMZM2G702159	196258929	196276225	CAAX protease with broad substrate specificity
					GRMZM5G862936	196276337	196278555	Encodes a chloroplast RNA editing factor
					AC209374.4_FG002	196279295	196281037	MECS2 - Methyl erythritol cyclodiphosphate synthase2
					GRMZM5G833032	196281617	196295619	MYBR100 - MYB-related-transcription factor 100
					GRMZM2G071277	196412745	196413807	Encodes a novel ring finger protein and forms an N-terminal hydrophobic domain and a C-terminal RING-H2 signature
					GRMZM2G022645	196508211	196511894	Encodes a putative LysM-containing receptor-like kinase LYK4
					GRMZM2G160565	196549478	196557071	BDE1 - Bearded-ear1
					GRMZM2G401436	196582917	196584307	Encodes a novel ring finger protein and forms an N-terminal hydrophobic domain and a C-terminal RING-H2 signature
					GRMZM2G058292	196609431	196614456	TT1 - Transparent testa glabra1-like
					GRMZM2G058432	196614920	196618884	PAC1 - Pale aleurone color1
					GRMZM2G010673	196761489	196762114	Unknown
					GRMZM2G010745	196787217	196790061	Necessary for the efficient multiplication of tobamoviruses
					GRMZM2G010973	196797478	196798567	Tetratricopeptide repeat (TPR)-like superfamily protein
					GRMZM2G011006	196800958	196801916	Encodes OXIDATIVE STRESS 3 (OXS3), involved in tolerance to heavy metals and oxidative stress
					GRMZM2G057829	197580928	197584646	DHHA1 domain protein
					GRMZM2G057958	197590265	197591803	Unknown
					GRMZM2G029850	197605650	197608341	MYBR52 - MYB-related-transcription factor 52
					GRMZM2G057907	197686662	197689690	PRH127 - Protein phosphatase homolog127
					GRMZM5G874697	197713081	197713734	FLZ26 - FCS-like zinc finger26
					GRMZM2G335685	197778369	197779124	FLZ28 - FCS-like zinc finger28
					GRMZM2G039725	197784768	197786610	SBP (S-ribonuclease binding protein) family protein
					GRMZM2G075265	197944378	197948375	ALG6, ALG8 glycosyltransferase family
					GRMZM5G891295	197974770	197980920	GPI transamidase subunit PIG-U
					GRMZM2G126517	198023952	198031052	5'-pseudouridine monophosphate Glycosylase (PUMY) that hydrolyzes 5'-pseudouridine monophosphate to uracil and ribose-5-phosphate
					GRMZM2G126572	198033435	198034859	Unknown
					GRMZM2G126580	198043864	198044796	Member of the uL18 RNA-binding protein family
					GRMZM2G428242	198044969	198076562	Encodes a protein similar to ATP-dependent, chromatin-remodeling proteins of the ISWI and SWI2/SNF2 family
					GRMZM2G044851	198193875	198198340	NPF10 - Nitrate transporter/peptide transporter family10
					GRMZM2G169044	198279744	198280596	Unknown
					GRMZM2G169000	198308276	198312002	Encodes a protein most similar to the POLTERGEIST locus
					GRMZM2G331032	198520870	198527351	Clathrin adaptor complexes medium subunit family protein
					GRMZM2G181273	198573774	198578071	Unknown
					GRMZM2G004480	198788740	198790973	RING/U-box superfamily protein
					GRMZM2G004548	198819179	198820928	PLATZ11 - PLATZ-transcription factor 11
					GRMZM2G413829	198879312	198880566	Unknown
					GRMZM2G112626	198890116	198895107	Chaperone DnaJ-domain superfamily protein
					GRMZM2G169326	198971871	198973129	HAGTF25 - GNAT-transcription factor 25
					GRMZM2G120035	199002636	199005266	SNARE associated Golgi protein family
					GRMZM2G120076	199009131	199012046	Encodes a ubiquitin-specific protease
					GRMZM2G442920	199166096	199166759	COMPLEX 1 LYR-like protein
					GRMZM2G141975	199166096	199171866	Oligopeptide transporter
					GRMZM2G060837	199205740	199208121	Xyloglucan endotransglycosylase-related protein (XTR4)
					GRMZM2G060919	199221816	199229761	JMJ15 - JUMONJI-transcription factor 15
					GRMZM2G376067	199370802	199374804	Unknown
					GRMZM2G027741	199376854	199380527	TOM1-like protein 1
					GRMZM2G067242	199435305	199440833	Homologue of animal ATPase Family AAA Domain-Containing Protein 3 (ATAD3)
					GRMZM2G067183	199441288	199443232	Cystic fibrosis transmembrane conductance regulator
					GRMZM2G103357	199497390	199501875	SCAMP family protein
					GRMZM2G076313	199721983	199724840	protein NRT1/ PTR FAMILY 8.3
					GRMZM2G375113	199735389	199740301	Major facilitator superfamily protein
					GRMZM2G113995	199761900	199764801	A member of ARF GTPase family
					GRMZM2G054201	199786088	199787515	Ribosomal protein L11 family protein
	6	qFe(II)-R/S6-1	151770259 - 164150176	24.8	GRMZM2G701193	151702967	151702967	Cysteinyl-tRNA synthetase class Ia family protein
		qFe(II)-R/S6-2		20.5	GRMZM2G012052	151770259	151778529	UBI7 - Ubiquitin-conjugating enzyme7
					GRMZM2G130239	151783984	151783984	PIPF2 - PIF/Ping-Pong transposase family protein 2
					GRMZM2G431350	151787081	151789893	COPZ1 - Coatomer subunit zeta-1
					GRMZM5G877985	151794307	151794728	RAS8A2 - ras-related protein8A2
					GRMZM5G878008	151795033	151797938	RAS8A2 - ras-related protein8A2
					GRMZM2G130746	151821892	151823785	Histone H2A 12
					GRMZM2G099481	152079566	152085327	Lipin family protein
					GRMZM2G415025	152121082	152122962	NAD(P)-linked oxidoreductase superfamily protein
					GRMZM2G115398	152125326	152127050	Lung seven transmembrane receptor family protein
					GRMZM2G134753	152141025	152152915	SAC3/GANP/Nin1/mts3/eIF-3 p25 family
					GRMZM2G066575	152181905	152186892	NFY2 - NF-YB homolog
					GRMZM5G804893	152187993	152193678	NFY2 - NF-YB homolog
					GRMZM2G140609	152207146	152209265	Ribosomal protein S12/S23 family protein
					GRMZM2G140587	152209515	152213733	GDA1/CD39 nucleoside phosphatase family protein
					GRMZM2G460617	152250982	152250982	Unknown
					GRMZM2G160354	152257012	152257787	Unknown
					GRMZM2G094951	152270389	152287492	Unknown
					GRMZM2G064679	152431251	152435434	Unknown
					GRMZM2G088409	152456859	152461962	CDPK24 - calcium dependent protein kinase24
					GRMZM2G088361	152463328	152467959	CDPK24 - calcium dependent protein kinase24
					GRMZM2G088349	152485478	152486664	Unknown
					GRMZM2G080045	152507125	152510043	AMT6 - ammonium transporter6
					GRMZM2G075782	152777372	152778459	RING/U-box superfamily protein
					GRMZM2G035601	152946836	152949304	RING/U-box superfamily protein
					GRMZM2G095588	152972289	152977983	Leucine-rich repeat protein kinase family protein
					GRMZM2G047677	153087593	153088791	PYL4 - Pyrabactin resistance-like4
					GRMZM2G061105	153133879	153138063	Ribonuclease P family protein
					GRMZM2G359892	153198149	153199211	Unknown
					AC209257.4_FG003	153227192	153228371	Glutaredoxin family protein
					GRMZM5G869403	153239562	153241947	Exocyst subunit exo70 family protein B1
					AC209257.4_FG008	153242562	153243215	Prenylated RAB acceptor 1.B4
					GRMZM2G468535	153252044	153255958	Sorting nexin 2B
					GRMZM2G169943	153256043	153259238	NAD(P)-linked oxidoreductase superfamily protein
					GRMZM2G127297	153309231	153314326	ENTH/VHS/GAT family protein
					GRMZM2G127350	153314431	153318770	PYRIMIDINE 4
					GRMZM2G410812	153468889	153472025	Transcription activators
					GRMZM2G410782	153486042	153498656	ENTH/VHS/GAT family protein
					GRMZM2G107739	153498773	153503669	PYRIMIDINE 4
					GRMZM2G100639	153742052	153747065	ROA1 - Replication origin activator1
					GRMZM2G125037	153757454	153760234	Allergen-related
					GRMZM2G125034	153784123	153787056	ARM repeat superfamily protein
					GRMZM2G026927	153843385	153845019	OFP28 - OVATE-transcription factor 28
					GRMZM2G405052	154065000	154080060	REAS1 - Ribosome export associated1
					GRMZM5G807823	154098623	154099601	REAS1 - Ribosome export associated1
					GRMZM2G361064	154130608	154132782	EXPA5 - Alpha expansin5
					GRMZM2G128315	154164366	154168121	Leucine-rich repeat protein kinase family protein
					GRMZM2G390436	154236164	154238380	DAFL1 - Defective in anther dehiscence like1
					GRMZM2G701204	154314291	154319032	Thioredoxin H-type 9
					AC214817.3_FG004	154319672	154322588	Leucine-rich repeat protein kinase family protein
					GRMZM2G701206	154330872	154335437	Serine/arginine repetitive matrix-like protein
					GRMZM2G701207	154339963	154346765	HAGTF30 - GNAT-transcription factor 30
					GRMZM2G085582	154619149	154623341	RNA-binding KH domain-containing protein
					GRMZM2G174610	154638206	154643200	ABI45 - ABI3-VP1-transcription factor 45
					GRMZM2G163440	154771621	154773851	Tetratricopeptide repeat (TPR)-like superfamily protein
					GRMZM2G163468	154779238	154782206	NADH dehydrogenase ubiquinone 1 alpha subcomplex subunit
					GRMZM2G145662	154887525	154891678	Transducin/WD40 repeat-like superfamily protein
					GRMZM2G145655	154892762	154893791	Unknown
					GRMZM2G037343	154971273	154974143	CHX16 - Cation/H+ antiporter 16
					GRMZM2G129031	154991682	155009627	Protein kinase 2B
					GRMZM2G429714	155013839	155019570	Leucine-rich repeat protein kinase family protein
					GRMZM2G129166	155070055	155071173	Unknown
					GRMZM2G010357	155129767	155138154	VIRE2 interacting protein 2
					GRMZM2G462711	155170647	155171661	Unknown
					GRMZM2G162127	155173950	155175125	Unknown
					GRMZM2G157246	155209597	155211853	RING/U-box superfamily protein
					GRMZM2G157263	155214056	155218448	FCR2 - Ferric-chelate reductase (NADH)2
					GRMZM2G157267	155223874	155228850	PROH9 - Prolyl 4-hydroxylase 9
					GRMZM2G459063	155235505	155238847	2-oxoglutarate (2OG) and Fe(II)-dependent oxygenase superfamily protein
					GRMZM2G157536	155240009	155241412	Bifunctional inhibitor/lipid-transfer protein/seed storage 2S albumin superfamily protein
					GRMZM2G044137	155392420	155395291	Ribosomal protein L7Ae/L30e/S12e/Gadd45 family protein
					GRMZM2G044457	155396391	155402553	Endoplasmic reticulum vesicle transporter protein
					GRMZM2G044512	155404219	155406377	F-box family protein
					GRMZM2G117344	155450952	155453941	Cardiomyopathy-associated protein
					GRMZM2G117410	155458228	155461657	Unknown
					GRMZM2G117458	155462838	155481947	SDG111 - Set domain gene111
					GRMZM2G117582	155513712	155518148	CAL1 - Calmodulin1
					GRMZM2G117854	155520554	155524228	GLK58 - G2-like-transcription factor 58
					GRMZM2G116258	155589495	155593823	Glutamate-1-semialdehyde 2 1-aminomutase 2
					GRMZM2G140721	155610209	155616498	Cysteine-rich RLK (RECEPTOR-like protein kinase) 25
					GRMZM2G140752	155625049	155628293	Cysteine-rich RLK (RECEPTOR-like protein kinase) 25
					GRMZM2G140763	155632170	155634920	Unknown
					GRMZM2G440902	155636125	155637819	UDP-Glycosyltransferase superfamily protein
					GRMZM2G140817	155651955	155656419	Cytochrome P450 family 98 subfamily A polypeptide 3
					GRMZM2G440949	155661607	155667746	CA5p10 - CCAAT-HAP5-transcription factor 510
					GRMZM2G440968	155666553	155668540	PSEI3 - Cystatin3
					GRMZM2G389301	155738624	155739657	EID1-like 3
					GRMZM2G090300	155756753	155758941	Drug/metabolite transporter superfamily protein
					GRMZM2G041697	155979311	155994089	Global transcription factor group B1
					GRMZM2G159741	156018260	156022683	Zinc ion binding
					GRMZM2G175870	156036227	156042699	bZIP73 - bZIP-transcription factor 73
					GRMZM2G315199	156121696	156123466	Unknown
					GRMZM2G305159	156210680	156218172	Autoinhibited Ca(2+)-ATPase isoform 4
					GRMZM2G130877	156237069	156237913	Unknown
					GRMZM2G088951	156249134	156253222	Beta-1 3-glucanase 2
					GRMZM2G088961	156253579	156255646	Unknown
					GRMZM2G089136	156255713	156258890	PGK1 - Phosphoglycerate kinase1
					GRMZM2G383623	156370632	156380926	SMC4 - structural maintenance of chromosomes4
					GRMZM2G020016	156385072	156386887	EREB42 - AP2-EREBP-transcription factor 42
					GRMZM2G020150	156397491	156399348	EREB196 - AP2-EREBP-transcription factor 196
					AC226373.2_FG010	156415329	156419381	Zinc finger C-x8-C-x5-C-x3-H type family protein
					GRMZM2G162699	156438581	156444221	Protease-related
					GRMZM2G166452	156488330	156489232	Unknown
					GRMZM2G073535	156519063	156521310	Translation initiation factor SUI1 family protein
					GRMZM2G075132	156522064	156525052	Actin cytoskeleton-regulatory complex pan-like protein
					GRMZM2G410134	156534704	156535855	GLB3 - Globulin3
					GRMZM2G410175	156550363	156552050	Peroxidase superfamily protein
					GRMZM2G089895	156591058	156593132	Peroxidase superfamily protein
					GRMZM2G089962	156593920	156597707	TraB family protein
					GRMZM2G082037	156739399	156741404	Don-glucosyltransferase 1
					GRMZM2G313101	156746799	156747528	Allyl alcohol dehydrogenase-like protein
					GRMZM2G013970	156748173	156750220	HSP20-like chaperones superfamily protein
					GRMZM2G313068	156753981	156754905	S-adenosyl-L-methionine-dependent methyltransferases superfamily protein
					GRMZM2G313058	156762139	156764429	Basic helix-loop-helix (bHLH) DNA-binding superfamily protein
					GRMZM2G701221	156819019	156827574	Adenine nucleotide alpha hydrolases-like superfamily protein
					GRMZM2G078781	156878140	156882859	Cyclic nucleotide-gated ion channel 4
					GRMZM2G014981	156921024	156921024	GPAT21 - Glycerol-3-phosphate acyltransferase 21
					GRMZM2G015100	156927300	156931413	Nuclear assembly factor 1
					GRMZM2G174730	156981328	156986712	Secretory carrier 3
					AC203307.4_FG001	157019168	157019491	Unknown
					GRMZM2G389881	157019716	157020666	Unknown
					GRMZM2G090338	157023426	157028246	SIR1 - Sulfite reductase1
					GRMZM2G389903	157043933	157044497	Unknown
					GRMZM2G079547	157089819	157090424	Unknown
					GRMZM2G001332	157323581	157324439	Unknown
					GRMZM2G079613	157412166	157414715	Tetratricopeptide repeat (TPR)-like superfamily protein
					GRMZM2G370715	157480628	157492290	Kow domain-containing transcription factor 1
					GRMZM2G069518	157500253	157500253	Ribosomal RNA processing Brix domain protein
					GRMZM2G005715	157550966	157552127	Transmembrane protein
					GRMZM2G305115	157564314	157569599	CRT3 - Calreticulin3
					GRMZM2G006377	157582700	157589894	CCP30 - cysteine protease30
					GRMZM2G170625	157665759	157668873	Mannose-binding lectin superfamily protein
					GRMZM2G067992	157734092	157735384	NADH-ubiquinone oxidoreductase 24 kDa subunit putative
					GRMZM2G368410	157738013	157743490	P-loop containing nucleoside triphosphate hydrolases superfamily protein
					GRMZM2G368448	157745073	157759348	TRAF-like superfamily protein
					GRMZM2G424053	157770540	157775279	TRH1 - Thioredoxin h homolog1
					GRMZM2G097040	157814627	157816731	NADH-ubiquinone oxidoreductase 24 kDa subunit putative
					GRMZM2G060170	157818317	157821534	CPP4 - CPP-transcription factor 4
					GRMZM2G060324	157823781	157828193	Signal recognition particle SRP54 subunit protein
					GRMZM2G032847	157863131	157865522	Mitochondrially targeted single-stranded DNA binding protein
					GRMZM2G049091	157888473	157893084	Transcription initiation factor IIF beta subunit
					GRMZM2G138067	157907508	157908526	Unknown
					GRMZM2G138076	157910355	157915494	Outer membrane OMP85 family protein
					GRMZM2G138165	157919863	157922016	Unknown
					GRMZM2G009717	157983354	157989292	F-box family protein
					GRMZM5G829408	158002702	158006963	E2F14 - E2F-DP-transcription factor 214
					GRMZM2G080314	158088409	158091761	Breast cancer susceptibility1
					GRMZM2G142217	158114930	158116359	S-adenosyl-L-methionine-dependent methyltransferases superfamily protein
					GRMZM2G104955	158119282	158125789	Topoisomerase II-associated protein PAT1
					GRMZM2G375904	158185179	158193422	AGC (cAMP-dependent cGMP-dependent and protein kinase C) kinase family protein
					GRMZM2G074906	158196129	158221024	Unknown
					GRMZM2G074792	158222380	158226348	Cellulose-synthase-like C12
					GRMZM2G388855	158258627	158261648	Lysine-tRNA ligase
					GRMZM2G371313	158265842	158267224	Lysine-tRNA ligase
					GRMZM2G070192	158268135	158269653	CLE22 - clavata3/esr-related22
					GRMZM2G143714	158274693	158276922	Chromatin modification-like protein
					GRMZM2G143791	158281200	158283732	Plasmodesmata callose-binding protein 3
					GRMZM2G120173	158403020	158409219	Hydroxyproline-rich glycoprotein family protein
					GRMZM2G120175	158412219	158417598	Unknown
					GRMZM2G176133	158441911	158445092	RPL33 - 50S ribosomal protein L33
					GRMZM2G480074	158445255	158448486	Nucleotide-diphospho-sugar transferase family protein
					GRMZM2G176217	158449725	158452070	ROP6 - Rho-related protein6
					GRMZM2G176396	158451653	158457999	(PIP) proline iminopeptidase
					GRMZM2G176519	158465050	158467305	CIPK12 - calcineurin B-like-interacting protein kinase12
					GRMZM2G435445	158471006	158475548	TUBTF5 - TUB-transcription factor 5
					GRMZM2G441325	158647498	158653792	ARF23 - ARF-transcription factor 23
					GRMZM2G044368	158946942	158950117	RAB GTPase homolog G3F
					GRMZM2G425729	159006545	159007397	Mediator of RNA polymerase II transcription subunit
					GRMZM2G127648	159006258	159010274	RAB GTPase homolog A1B
					GRMZM2G386674	159117664	159118989	LBD33 - LBD-transcription factor 33
					GRMZM2G168898	159147009	159148433	HB2 - hemoglobin2
					GRMZM2G168909	159150907	159176170	Unknown
					GRMZM2G159169	159177480	159179985	Unknown
					AC205982.3_FG014	159183032	159183607	Unknown
					GRMZM2G141731	159201666	159203366	RNA ligase/cyclic nucleotide phosphodiesterase family protein
					GRMZM2G133966	159247083	159249932	TRPS12 - Trehalose-6-phosphate synthase12
					GRMZM2G001304	159251140	159256319	TRPS12 - Trehalose-6-phosphate synthase12
					GRMZM2G001221	159259837	159262707	CBL4 - Calcineurin B-like2
					GRMZM2G033971	159376172	159377998	Acid phosphatase/vanadium-dependent haloperoxidase-related protein
					GRMZM2G331833	159379755	159386097	ATP-dependent Clp protease
					GRMZM5G816110	159398666	159401207	SAT3 - Serine acetyltransferase3
					GRMZM2G421791	159430959	159435222	Unknown
					GRMZM2G043035	159437488	159438613	Pollen Ole e 1 allergen and extensin family protein
					GRMZM2G040517	159464252	159465528	Arabinogalactan protein 31
					AC204763.2_FG001	159470220	159471460	Receptor like protein 29
					GRMZM2G077278	159590394	159594915	SNRK1A1 - SNF1-related kinase alpha1-like1
					GRMZM2G105473	159623096	159627622	Epstein-barr nuclear antigen
					GRMZM2G029546	159684144	159686824	DNAJ heat shock N-terminal domain-containing protein
					GRMZM5G820401	159713666	159717301	AAA-type ATPase family protein
					GRMZM2G101270	159717486	159719492	AAA-type ATPase family protein
					GRMZM2G101282	159724265	159726740	Ubiquitin domain-containing protein
					GRMZM2G101413	159726925	159734589	ER lumen protein retaining receptor family
					GRMZM2G101457	159759627	159763263	3-hydroxyacyl-CoA dehydratase 1
					GRMZM2G101533	159764796	159769063	Unknown
					AC206788.3_FG008	159772119	159772388	Unknown
					GRMZM2G043435	159845289	159856611	RBOH3 - Respiratory burst oxidase3
					AC206788.3_FG015	159888720	159892225	UDP-glucosyl transferase 88A1
					GRMZM2G058314	159890604	159892251	UGT88A1 - UDP-glucosyl transferase 88A1
					GRMZM2G482046	159990952	159992074	RING/U-box superfamily protein
					GRMZM2G004349	159995511	159997918	VIRB2-interacting protein 1
					GRMZM2G004592	160000083	160005049	F-box family protein
					GRMZM2G004795	160013893	160016282	CCCH-type zinc finger family protein
					GRMZM2G004888	160015857	160022472	Tetratricopeptide repeat (TPR)-like superfamily protein
					GRMZM2G004932	160034201	160039816	phosphofructokinase 3
					GRMZM2G005036	160040980	160045154	Insulinase (Peptidase family M16) protein
					GRMZM2G005308	160046784	160054092	U3 small nucleolar ribonucleoprotein
					GRMZM2G031435	160054092	160123160	Phosphotyrosine protein phosphatases superfamily protein
					GRMZM2G031580	160131537	160133376	Oxidative stress 3
					GRMZM2G074427	160166708	160170208	IAA30 - Aux/IAA-transcription factor 30
					GRMZM2G132212	160234513	160238118	RLK10 - receptor-like protein kinase10
					GRMZM2G432801	160237817	160245075	HEX2 - Hexokinase2
					GRMZM2G043943	160333154	160335343	PME37 - Pectin methylesterase37
					GRMZM5G846097	160337575	160337773	Cytochrome oxidase assembly protein
					GRMZM2G011068	160346510	160351229	ATP-dependent protease La (LON) domain protein
					GRMZM5G845682	160413885	160416907	P-loop nucleoside triphosphate hydrolases superfamily protein with CH (Calponin Homology) domain
					AC202864.3_FG002	160545826	160547319	GATA25 - C2C2-GATA-transcription factor 25
					GRMZM2G060505	160601503	160604305	Mitotic phosphoprotein N\' end (MPPN) family protein
					GRMZM2G060611	160604772	160611875	Staurosporin and temperature sensitive 3-like A
					GRMZM2G060726	160613849	160620533	YebC-related
					GRMZM2G360681	160621048	160624717	HSP101 - Heat-shock protein 101
					GRMZM2G060817	160625203	160629814	Periodic tryptophan protein 2
					GRMZM2G587327	160675824	160684398	AAA-type ATPase family protein
					GRMZM2G474546	160700682	160704597	Unknown
					GRMZM2G174558	160717320	160718691	VQ36 - VQ motif-transcription factor36
					GRMZM2G304947	160757385	160759539	Photosystem II reaction center protein G
					GRMZM2G013798	160769883	160773894	Ribosomal protein S2
					GRMZM2G360821	160783975	160786062	Ribulose-bisphosphate carboxylases
					GRMZM2G094935	160865176	160870338	HOX2 - Homeobox2
					GRMZM2G035430	161011890	161017664	CASC3/Barentsz eIF4AIII binding
					GRMZM2G310739	161111553	161116378	GEB5 - Glucan endo-1,3-beta-glucosidase homolog5
					GRMZM2G014303	161126368	161129841	Protein kinase superfamily protein
					GRMZM2G310758	161130220	161132650	Pentatricopeptide repeat (PPR) superfamily protein
					GRMZM2G158901	161214067	161218106	tRNAHis guanylyltransferase
					GRMZM2G158972	161218278	161224733	DNAse I-like superfamily protein
					GRMZM2G159032	161231386	161234113	HDT103 - histone deacetylase103
					GRMZM2G159404	161241895	161243732	UDP-Glycosyltransferase superfamily protein
					GRMZM2G034225	161279888	161284046	ABC transporter A family protein
					GRMZM2G546254	161348392	161352834	RLSB2 - rbcl rna s1-binding domain protein2
					GRMZM2G406674	161410177	161415848	IQD16 - IQ-domain 16
					GRMZM2G106607	161415804	161419331	NADH dehydrogenase ubiquinone 1 beta subcomplex subunit
					GRMZM2G115049	161446540	161449925	VDAC2 - Voltage-dependent anion channel protein2
					GRMZM2G090087	161454531	161462066	MIS1 - putative aldehyde dehydrogenase MIS1
					GRMZM5G863420	161477481	161478917	WRKY82 - WRKY-transcription factor 82
					GRMZM2G476843	161542870	161547726	Myosin family protein with Dil domain
					GRMZM2G177386	161548061	161551449	PRH12 - protein phosphatase homolog12
					GRMZM2G164676	161554683	161619047	Beta-galactosidase 17
					GRMZM2G016503	161637010	161650181	Alpha/beta-Hydrolases superfamily protein
					GRMZM2G111017	161655482	161658503	PAAC2 - Probable ADP,ATP carrier protein 2
					GRMZM2G121186	161659850	161663090	NFA102a - Nucleosome assembly protein 102a
					GRMZM2G121208	161707196	161710457	RTL3 - Reversion-to-ethylene sensitivity1 like3
					GRMZM2G121229	161711827	161715057	YCF36, putative
					GRMZM2G121237	161715219	161719692	Glycosyltransferase family protein 47
					GRMZM2G121262	161720046	161724633	FEN1 - Flap endonuclease1
					GRMZM2G074790	161725359	161731090	Heat shock protein 60-3A
					GRMZM5G899656	161793265	161794528	Glycinamide ribonucleotide (GAR) synthetase
					GRMZM2G088995	161796867	161797813	Glycinamide ribonucleotide (GAR) synthetase
					GRMZM5G847982	161802643	161804514	Unknown
					GRMZM5G892879	161824749	161827639	IQD17 - IQ-domain 17
					GRMZM2G021406	161833182	161835981	Putative lysine decarboxylase family protein
					GRMZM2G094884	161868941	161875531	Unknown
					GRMZM2G394827	161877489	161879473	Ribosomal L28e protein family
					GRMZM2G093503	161889096	161893416	Unknown
					GRMZM2G093441	161894274	161901390	Alpha/beta-Hydrolases superfamily protein
					GRMZM2G093346	161909589	161912034	APX5 - Cytosolic ascorbate peroxidase5
					GRMZM2G096389	161956109	161963363	Cyclin/Brf1-like TBP-binding protein
					GRMZM2G096475	161966268	161967646	MLG3 - Lea protein group3
					GRMZM2G096491	161981572	161988580	Mov34/MPN/PAD-1 family protein
					GRMZM2G079263	162010397	162015741	PGL27 - Polygalacturonase27
					GRMZM2G079617	162018937	162021460	PGL26 - Polygalacturonase26
					GRMZM2G079723	162024445	162027788	Transducin/WD40 repeat-like superfamily protein
					GRMZM2G175232	162109178	162110628	MYB99 - MYB-transcription factor 99
					GRMZM2G175089	162112265	162116068	DNAJ heat shock N-terminal domain-containing protein
					GRMZM2G174990	162119858	162125455	Sec14p-like phosphatidylinositol transfer family protein
					GRMZM2G174971	162125584	162128683	Anaphase promoting complex 10
					AC204050.4_FG006	162141712	162143210	Mitogen-activated protein kinase kinase kinase 16
					GRMZM2G476477	162155557	162157184	Mitogen-activated protein kinase kinase kinase 17
					GRMZM2G174741	162186302	162189367	Double-stranded DNA-binding family protein
					GRMZM2G174906	162189517	162190621	Unknown
					GRMZM2G476357	162194044	162195125	TFLLB2 - Plant-specific TFIIB-related protein 2
					GRMZM2G068703	162288328	162290210	Acid phosphatase/vanadium-dependent haloperoxidase-related protein
					GRMZM2G170400	162306497	162311290	PEAMT2 - Phosphoethanolamine N-methyltransferase 2
					GRMZM2G114513	162335183	162341664	ENTH/ANTH/VHS superfamily protein
					GRMZM2G010349	162373288	162386601	STT7 homolog STN7
					GRMZM2G041472	162478916	162482520	Encodes a novel plant specific protein
					GRMZM2G179793	162544485	162548475	Peptidyl-tRNA hydrolase family protein
					GRMZM2G179797	162549838	162551898	THR2 - Threonine synthase 2
					GRMZM2G059825	162556092	162559012	Exostosin family protein
					GRMZM2G059845	162559883	162562784	Exostosin family protein
					GRMZM2G061663	162604532	162608229	RING/U-box superfamily protein
					GRMZM5G872417	162665670	162670473	Small nuclear ribonucleoprotein family protein
					GRMZM2G017157	162673304	162677051	Protein kinase superfamily protein
					GRMZM2G320399	162682754	162690139	Zinc finger protein BRUTUS
					GRMZM2G017269	162690848	162694219	ARM repeat superfamily protein
					GRMZM2G025518	162726833	162728122	Unknown
					GRMZM2G025429	162742963	162744881	IPT8 - Isopentenyl transferase8
					GRMZM5G813259	162771258	162774362	CFM1 - CRM family member1
					GRMZM2G038032	162882094	162884481	RACK1 - Receptor for activated C kinase1
					GRMZM2G037998	162885275	162886617	Galactosyltransferase family protein
					GRMZM2G113129	162915335	162918521	F-box protein
					GRMZM2G113177	162919382	162921474	RING/FYVE/PHD zinc finger superfamily protein
					GRMZM2G113216	162921804	162927395	QSOX1 - Thiol oxidoreductase1
					GRMZM2G113382	162928997	162933538	2-isopropylmalate synthase
					GRMZM2G113408	162937179	162940714	ATP2 - ATP synthase2
					GRMZM2G057251	163005849	163012986	Syntaxin of plants 71
					GRMZM2G057369	163013094	163018034	Anti- silencing function 1b
					GRMZM2G057388	163018521	163020078	Ribosomal protein L7/L12 oligomerisation;Ribosomal protein L7/L12 C-terminal/adaptor protein ClpS-like
					GRMZM2G057508	163020995	163024622	Rab5-interacting family protein
					GRMZM2G039385	163090674	163099570	Phosphatidyl serine synthase family protein
					GRMZM2G181104	163174659	163178151	Protein phosphatase 2A regulatory B subunit family protein
					GRMZM2G481261	163178134	163181036	2Fe-2S ferredoxin-like superfamily protein
					GRMZM2G380738	163349524	163350432	Unknown
					GRMZM2G149800	163421380	163428801	2-oxoglutarate (2OG) and Fe(II)-dependent oxygenase superfamily protein
					GRMZM2G149717	163428972	163435944	Dynamin-like protein
					GRMZM2G094692	163437331	163439943	Tetraspanin5
					GRMZM2G136219	163506145	163510889	ATP binding microtubule motor family protein
					GRMZM5G897673	163623997	163626773	Unknown
					GRMZM2G097738	163629791	163634133	Netrin receptor DCC
					GRMZM2G069016	163663119	163664643	Purine permease 4
					GRMZM2G381739	163815718	163818674	Eukaryotic aspartyl protease family protein
					GRMZM2G086132	163821880	163829466	ARM repeat superfamily protein
					GRMZM2G085941	163829457	163832522	MAC/Perforin domain-containing protein
					GRMZM2G085849	163835366	163840407	Ubiquitin-conjugating enzyme family protein
					GRMZM2G381709	163843112	163847600	UCE10 - Ubiquitin conjugating enzyme10
					GRMZM2G085675	163857872	163860907	Ribosomal protein L21
					GRMZM2G085641	163863505	163867885	Alpha/beta-Hydrolases superfamily protein
					AC195860.3_FG006	163868874	163870703	Ribosomal protein L1p/L10e family
					AC195860.3_FG005	163871992	163873643	Cytochrome c oxidase 19-2
					GRMZM2G085483	163874844	163876139	Lipoyltransferase 2
					GRMZM2G386995	163920553	163922480	ARM repeat superfamily protein
					GRMZM2G451224	163973641	163974980	PSAH1 - Photosystem I H subunit1
					GRMZM2G150257	163979437	163984362	Golgin candidate 5
					GRMZM2G150264	163986354	163989905	Nucleotide-diphospho-sugar transferases superfamily protein
					GRMZM2G079832	164137934	164140947	Hydroxyproline-rich glycoprotein family protein
					GRMZM2G377615	164141467	164144243	RHO guanyl-nucleotide exchange factor 8
					GRMZM2G377613	164145596	164146535	Transcription factor-like protein
					GRMZM2G079583	164147092	164150176	Leucine-rich repeat protein kinase family protein
	8	qFe(II)-SDW8-1	160098642 - 169054438	7.2	GRMZM2G116557	160098642	160104047	ARF25 - ARF-transcription factor 25
		qFe(II)-R/S8-1		12.3	GRMZM2G515150	160220834	160223274	Phosphoglucosamine mutase-related
					GRMZM2G054341	160236162	160239184	Heavy metal transport/detoxification superfamily protein
					GRMZM2G054380	160240039	160254725	SDG118 - Set domain gene118
					GRMZM2G105005	160297692	160299701	Glutathione S-transferase family protein
					GRMZM2G000581	160339625	160343317	XT6 - beta-1,4-xylosyltransferase6
					GRMZM2G300375	160365905	160374292	RNA helicase family protein
					GRMZM2G134308	160385132	160388604	Exostosin family protein
					GRMZM2G134256	160390396	160393378	Aldolase-type TIM barrel family protein
					GRMZM2G134176	160396937	160401812	Ubiquitin-conjugating enzyme 27
					GRMZM2G134162	160410961	160414026	Protein kinase superfamily protein
					GRMZM2G433959	160414015	160415365	Unknown
					GRMZM2G134073	160424732	160426914	NACTF9 - NAC-transcription factor 9
					GRMZM2G433942	160444721	16044828	DHHC-type zinc finger family protein
					GRMZM2G146885	160448565	160450641	Delta(3 5) delta(2 4)-dienoyl-CoA isomerase 1
					GRMZM2G016802	160531062	160534322	NB-ARC domain-containing disease resistance protein
					GRMZM2G147226	160595175	160599427	ENTH/VHS family protein
					GRMZM2G447406	160604534	160610434	ENTH/VHS family protein
					GRMZM2G312365	160763133	160770225	GYF domain-containing protein
					GRMZM2G027932	160914752	160921759	GYF domain-containing protein
					GRMZM2G027857	160922659	160928381	ATG6b - Autophagy6b
					GRMZM2G330719	160977905	160979383	TCPTF20 - TCP-transcription factor 20
					GRMZM2G034638	160977903	160979738	TCPTF20 - TCP-transcription factor 20
					GRMZM2G145280	161067687	161070239	BBC1 - breast basic conserved homolog1
					GRMZM2G145496	161078252	161080283	Ribosomal protein large subunit 27
					GRMZM2G064954	161103602	161107787	Galactose oxidase/kelch repeat superfamily protein
					GRMZM2G064905	161134242	161136935	DNAJ heat shock N-terminal domain-containing protein
					GRMZM2G461793	161187376	161192709	MAK16 protein-related
					GRMZM2G423456	161390595	161396494	Histidine kinase 3
					GRMZM2G133621	161423093	161428080	CBS / octicosapeptide/Phox/Bemp1 (PB1) domains-containing protein
					GRMZM2G371079	161469744	161470558	Transmembrane protein
					GRMZM2G371033	161522745	161525837	SBP18 - SBP-transcription factor 18
					GRMZM2G176638	161542467	161545050	HCP-like superfamily protein with MYND-type zinc finger
					GRMZM2G100402	161560220	161563499	Translocase outer membrane 20-2
					GRMZM2G003493	161621236	161623147	SNF1-related protein kinase regulatory subunit gamma 1
					GRMZM2G003518	161623750	161626734	Exocyst subunit exo70 family protein F1
					GRMZM2G180324	161709429	161711331	Nucleotide-diphospho-sugar transferase family protein
					GRMZM2G180335	161744495	161753951	Dynamin-related protein 3A
					GRMZM2G481103	161779165	161782564	Unknown
					GRMZM2G180372	161788423	161790819	Unknown
					GRMZM2G180399	161837476	161841019	SACD2 - stearoyl-acyl-carrier-protein desaturase2
					GRMZM2G070898	161880772	161882765	N-acetylglucosaminyl transferase component family protein / Gpi1 family protein
					GRMZM5G875238	161916385	161921746	SPS1 - Sucrose phosphate synthase1
					GRMZM2G013060	161926660	161930458	Nudix hydrolase homolog 16
					GRMZM2G032447	162135620	162139015	CPR5 protein putative
					GRMZM2G082390	162171809	162175128	SUMO1b - Small ubiquitin-related modifier1b
					GRMZM2G082372	162185314	162186956	PAK-box/P21-Rho-binding family protein
					GRMZM2G082362	162188021	162190166	Unknown
					GRMZM2G107484	162190503	162207903	MSP3 - multiple sporocyte3
					GRMZM2G107491	162221124	162226167	C3H49 - C3H-transcription factor 349
					GRMZM2G107498	162227841	162228640	Unknown
					GRMZM2G042118	162236975	162239554	Glycine-rich RNA-binding protein 2
					GRMZM5G812921	162461918	162467435	WW domain-containing protein
					GRMZM2G031352	162507000	162519838	Adaptin family protein
					GRMZM2G031204	162534879	162538967	FK506- and rapamycin-binding protein 15 kD-2
					GRMZM2G030762	162557420	162560576	bHLH55 - bHLH-transcription factor 55
					GRMZM2G030717	162579348	162580103	PSEI10 - Cystatin10
					GRMZM2G030688	162586278	162587330	Sulfate/thiosulfate import ATP-binding protein
					GRMZM5G812371	162630330	162632240	BCL-2-associated athanogene 6
					GRMZM2G096169	162665398	162668419	TRICHOME BIREFRINGENCE-LIKE 18
					GRMZM2G471051	162752046	162752849	Bifunctional inhibitor/lipid-transfer protein/seed storage 2S albumin superfamily protein
					GRMZM2G170969	162756043	162756672	Bifunctional inhibitor/lipid-transfer protein/seed storage 2S albumin superfamily protein
					GRMZM2G470942	162785916	162787628	Ubiquitin hydrolase
					GRMZM2G170941	162788741	162790666	Tetratricopeptide repeat (TPR)-like superfamily protein
					GRMZM2G470862	162791978	162800552	RNA-binding (RRM/RBD/RNP motifs) family protein
					GRMZM2G166875	162834034	162839247	TRX1 - Thioredoxin1
					GRMZM2G166873	162840852	162847991	BLISTER
					GRMZM2G166855	162849948	162860082	Ribophorin II (RPN2) family protein
					GRMZM2G001088	162963891	162967617	Sas10/Utp3/C1D family
					GRMZM2G022958	163002198	163002947	Unknown
					GRMZM2G175406	163038824	163040426	Unknown
					GRMZM5G898314	163113393	163116756	HDT104 - Histone deacetylase 104
					AC183950.2_FG005	163218231	163219697	Pentatricopeptide (PPR) repeat-containing protein
					GRMZM5G878615	163242789	163247999	Actin 3
					GRMZM2G065893	163281489	163285589	RING domain ligase2
					GRMZM2G065971	163286934	163293539	MGT8 - magnesium transporter8
					GRMZM2G066024	163307256	163309969	ALD2 - aldolase2
					GRMZM2G061419	163368913	163375102	Nucleotide-diphospho-sugar transferases superfamily protein
					GRMZM2G061396	163382029	163383354	Ubiquitin-like superfamily protein
					GRMZM2G388834	163409082	163422602	EAP30/Vps36 family protein
					GRMZM2G088828	163424050	163434210	GPI transamidase component PIG-S-related
					GRMZM2G339379	163447221	163451966	JMJ11 - JUMONJI-transcription factor 11
					GRMZM2G104179	163474244	163477382	Tetratricopeptide repeat (TPR)-like superfamily protein
					GRMZM2G068392	163509234	163516799	Ypt/Rab-GAP domain of gyp1p superfamily protein
					GRMZM2G112079	163518237	163520150	Unknown
					GRMZM2G100318	163579755	163583636	ARR7 - ARR-B-transcription factor 7
					GRMZM2G371890	163616662	163620072	Zinc metalloproteinase aureolysin
					GRMZM2G333861	163654067	163656422	AMP-dependent synthetase and ligase family protein
					GRMZM2G479610	163674188	163674832	CA5P2 - CCAAT-HAP5-transcription factor 52
					GRMZM5G884972	163716167	163724028	Protein kinase superfamily protein
					GRMZM2G091397	163734332	163737645	Alpha/beta-Hydrolases superfamily protein
					GRMZM2G091419	163738747	163743179	PTAC10 - plastid transcriptionally active chromosome 10 homolog
					GRMZM2G091435	163743450	163746124	Acid phosphatase/vanadium-dependent haloperoxidase-related protein
					GRMZM5G805585	163841712	163853967	AMP-dependent synthetase and ligase family protein
					GRMZM2G700757	163890807	163895364	recA DNA recombination family protein
					GRMZM5G821267	163903471	163907933	ARM repeat superfamily protein
					GRMZM5G812425	164010987	164012348	Alpha/beta-Hydrolases superfamily protein
					GRMZM5G842886	164027958	164037235	UDP-galactose transporter 6
					GRMZM5G813206	164059213	164066999	ARM repeat superfamily protein
					GRMZM2G421829	164083362	164092361	Sister chromatid cohesion 1 protein 4
					AC155376.2_FG004	164135912	164138270	Formin homology 1
					AC155376.2_FG005	164170253	164178076	GLU4 - Beta-glucosidase4
					GRMZM2G163473	164180735	164185848	Ribosomal protein L13 family protein
					GRMZM2G163081	164187755	164191160	RPL5b - 60S ribosomal protein L5-1 homolog b
					GRMZM2G010105	164356753	164363486	Chromatin assembly factor-1 (FASCIATA1) (FAS1)
					GRMZM2G024799	164376308	164380169	IQ-domain 14
					GRMZM2G024607	164385334	164390091	Plastid transcriptionally active 4
					GRMZM2G329325	164429666	164431130	RHOMBOID-like protein 13
					GRMZM2G028516	164432132	164436860	Calreticulin 3
					GRMZM2G028779	164446049	164446915	Unknown
					GRMZM2G026969	164518227	164526511	PFKB-like carbohydrate kinase family protein
					GRMZM2G418635	164550604	164554464	Pectinacetylesterase family protein
					GRMZM2G418689	164575066	164578715	S-locus lectin protein kinase family protein
					GRMZM2G080816	164616426	164619629	S-locus lectin protein kinase family protein
					GRMZM2G472991	164735112	164742222	Protein serine/threonine kinases;ATP binding;catalytics
					GRMZM2G172001	164744187	164748517	ALF8 - Alfin-like-transcription factor 8
					GRMZM2G172032	164748939	164752371	DMES2 - Diphosphocytidyl methyl erythritol synthase2
					GRMZM2G172829	164810797	164816886	CLP protease regulatory subunit X
					GRMZM2G050693	164855851	164860066	Unknown
					GRMZM2G050803	164864979	164867594	Unknown
					GRMZM2G068271	164895743	164898817	SNARE associated Golgi protein family
					GRMZM2G068361	164900504	164902431	Unknown
					GRMZM2G049269	164932122	164937568	S-adenosyl-L-methionine-dependent methyltransferases superfamily protein
					GRMZM2G049418	164937802	164940660	GA20OX5 - Gibberellin 20-oxidase5
					GRMZM5G834335	165163034	165167268	RNA polymerases N / 8 kDa subunit
					GRMZM2G020594	165168101	165172242	Galactose oxidase/kelch repeat superfamily protein
					GRMZM2G316362	165181600	165183979	SACD9 - Stearoyl-acyl-carrier-protein desaturase9
					GRMZM2G129065	165202669	165231287	TRICHOME BIREFRINGENCE-LIKE 7
					GRMZM2G002023	165234053	165239619	Plant glycogenin-like starch initiation protein 1
					GRMZM2G092759	165266558	165269212	SET domain-containing protein
					GRMZM2G092817	165272948	165276224	Catalytic LigB subunit of aromatic ring-opening dioxygenase family
					GRMZM2G092945	165280615	165286744	AAAP55 - Amino acid/auxin permease55
					GRMZM2G096407	165348720	165351293	AAAP56 - amino acid/auxin permease56
					GRMZM2G119397	165404833	165406219	RING/FYVE/PHD zinc finger superfamily protein
					GRMZM2G119265	165409433	165411911	MS8 - male sterile8
					GRMZM2G005061	165528578	165534260	Cobalt ion binding
					GRMZM2G005236	165542549	165548286	RNA-binding (RRM/RBD/RNP motifs) family protein
					GRMZM2G005374	165555388	165560077	RNA-binding (RRM/RBD/RNP motifs) family protein
					GRMZM2G005483	165581674	165585343	SUN4 - SUN domain protein4
					GRMZM2G128215	165590941	165593262	F-box family protein
					GRMZM2G128248	165594730	165597234	DNAJ heat shock family protein
					GRMZM2G156206	165633890	165635461	Unknown
					GRMZM2G114172	165678358	165682072	Ubiquitin family protein
					GRMZM2G114057	165713440	165715862	Adenine nucleotide alpha hydrolases-like superfamily protein
					GRMZM2G113959	165728910	165730561	Serine hydroxymethyltransferase 6
					GRMZM2G171116	165731946	165733470	Serine hydroxymethyltransferase 7
					GRMZM2G033649	165856036	165859140	SEC14 cytosolic factor family protein / phosphoglyceride transfer family protein
					GRMZM2G405094	165875616	165876842	MYB163 - MYB-transcription factor 163
					GRMZM2G148773	165976530	165985678	Unknown
					GRMZM2G148783	165987964	165991134	Unknown
					GRMZM2G148800	165993687	165995931	Major facilitator superfamily protein
					GRMZM2G075956	166078536	166081808	C2H2 and C2HC zinc fingers superfamily protein
					GRMZM2G334791	166178032	166185993	STK5 - Serine/threonine-protein kinase5
					GRMZM2G075023	166230762	166240609	TLC16 - TRAM/LAG/CRN8 16
					GRMZM2G047214	166372284	166377485	Nuclear pore localisation protein NPL4
					GRMZM2G046098	166403197	166409085	Like COV 2
					GRMZM2G046025	166410386	166415930	Integral membrane Yip1 family protein
					GRMZM2G046002	166415464	166418785	Phosphoenolpyruvate carboxylase family protein
					GRMZM2G438293	166440248	166441875	bZIP44 - bZIP-transcription factor 44
					GRMZM2G034360	166481614	166484307	HCT10 - hydroxycinnamoyltransferase10
					GRMZM2G387076	166498697	166504172	Histone superfamily protein
					GRMZM2G085035	166624185	166625981	OFP35 - OVATE-transcription factor 35
					GRMZM2G143613	166643409	166648251	Unknown
					GRMZM2G143640	166652268	166653690	MYBR55 - MYB-related-transcription factor 55
					GRMZM2G169412	166667267	166671466	Sorting nexin 1
					GRMZM2G169405	166670822	166672482	Unknown
					GRMZM2G169412	166667267	166671466	Sorting nexin 1
					GRMZM2G169405	166670822	166672482	Unknown
					GRMZM2G169398	166674977	166677111	GATA zinc finger protein
					GRMZM2G169391	166679463	166680073	Unknown
					AC232238.2_FG008	166713976	166743525	Hemerythrin HHE cation-binding domain protein
					GRMZM5G805609	166780990	166783002	Glycosyl hydrolase superfamily protein
					AC232238.2_FG005	166786843	166787289	Ferredoxin 3
					AC232238.2_FG004	166791835	166799713	LRS1 - Liguleless related sequence1
					GRMZM2G168087	166800538	166804990	LRS1 - Liguleless related sequence1
					GRMZM2G168079	166807654	166812243	bZIP75 - bZIP-transcription factor 75
					GRMZM2G168077	166816263	166817731	Unknown
					GRMZM2G020728	166831325	166834519	G10 family protein
					GRMZM2G316534	166836625	166838331	Glycosyltransferase family 29 (sialyltransferase) family protein
					GRMZM2G396248	166900774	166902970	Cytochrome P450 family 94 subfamily C polypeptide 1
					GRMZM2G396246	166909761	166911646	Unknown
					GRMZM2G095670	166914258	166917493	G10 family protein
					GRMZM2G095611	166921254	166926742	NBCS22 - nucleobase:cation symporter22
					GRMZM2G146437	166974001	166975577	Undecaprenyl pyrophosphate synthetase family protein
					GRMZM2G074462	167013101	167015265	Carbohydrate-binding-like fold
					AC203392.3_FG004	167083974	167086722	Unknown
					GRMZM2G162329	167085302	167087579	Unknown
					AC203392.3_FG004	167083974	167086722	Unknown
					GRMZM2G162329	167085302	167087579	Unknown
					GRMZM2G061043	167088325	167093139	Structural constituent of nuclear pore
					GRMZM2G363408	167124866	167129133	Cell division control Cdc6
					GRMZM2G123394	167154550	167156450	Ortholog of sugar beet HS1 PRO-1 2
					GRMZM2G087875	167157410	167159215	CYP26 - Cytochrome P-450 26
					GRMZM2G147544	167191641	167194287	Tetratricopeptide repeat (TPR)-like superfamily protein
					GRMZM2G177324	167268110	167283247	Cysteine proteinases superfamily protein
					GRMZM2G061963	167303132	167304269	Josephin protein-related
					GRMZM2G115422	167381005	167382964	HXXXD-type acyl-transferase family protein
					GRMZM2G110511	167407656	167409403	CAOG2 - Cis-zeatin O-glucosyltransferase2
					GRMZM2G057075	167452525	167453935	Calcium-dependent lipid-binding (CaLB domain) family protein
					GRMZM2G056986	167454661	167455894	MYB79 - MYB-transcription factor 79
					GRMZM2G035314	167462230	167464471	COI5 - Coronatine insensitive5
					GRMZM2G031057	167465428	167466565	8-amino-7-oxononanoate synthase
					GRMZM2G031156	167469549	167470301	Pentatricopeptide repeat (PPR) superfamily protein
					GRMZM2G436332	167470426	167471694	Pentatricopeptide repeat (PPR) superfamily protein
					GRMZM2G440785	167601510	167603833	Unknown
					GRMZM2G566804	167610386	167611083	Unknown
					GRMZM5G897988	167774168	167778015	Josephin family protein
					GRMZM5G857641	167779879	167784161	O-fucosyltransferase family protein
					GRMZM2G700791	167864391	167864967	Unknown
					GRMZM2G169329	167982418	167983533	SOUL heme-binding family protein
					GRMZM2G169316	167988070	167990207	MYB36 - MYB-transcription factor 36
					GRMZM2G169293	167996227	168000455	Inositol phosphorylceramide synthase
					GRMZM2G045278	168019890	168021111	Adenine nucleotide alpha hydrolases-like superfamily protein
					GRMZM2G045239	168021548	168025514	Encodes a protein involved in salt tolerance, names SIS (Salt Induced Serine rich)
					GRMZM2G154960	168074216	168077253	RAB GTPase homolog A2B
					GRMZM2G023827	168116737	168118521	Ankyrin repeat family protein
					GRMZM2G028535	168166339	168174496	Delta 1-pyrroline-5-carboxylate synthase 2
					GRMZM2G028452	168186873	168198348	Cyclin-dependent kinase C;1
					GRMZM2G450424	168270605	168273283	Integral membrane HRF1 family protein
					GRMZM2G149317	168273042	168276092	PSY2 - Phytoene synthase2
					GRMZM2G149265	168277374	168280930	GMP2 - Mannose-1-phosphate guanylyltransferase2
					GRMZM2G149230	168284355	168290419	Transcription initiation factor TFIID subunit A
					GRMZM2G337819	168332842	168339291	Regulator of chromosome condensation (RCC1) family protein
					GRMZM2G092120	168429564	168437429	S-adenosyl-L-methionine-dependent methyltransferases superfamily protein
					GRMZM2G166297	168479978	168481963	PRH4 - protein phosphatase homolog4
					GRMZM2G165177	168491871	168493721	Unknown
					AC205326.3_FG002	168669880	168670857	MYB domain protein 3r-5
					GRMZM2G146206	168745287	168749489	TPI5 - Triose phosphate isomerase5
					GRMZM2G339736	168921963	168923738	Eukaryotic aspartyl protease family protein
					GRMZM2G035933	168934271	168935965	Fasciclin-like arabinogalactan family protein
					GRMZM2G036120	168939482	168941240	ENTH/VHS family protein
					GRMZM2G339751	168944581	168945101	WOX2b - WUSCHEL-related homeobox 2b
					GRMZM2G009794	168951207	168953559	WOX2b - WUSCHEL-related homeobox 2b
					GRMZM2G310431	168955391	168958754	HSP1 - heat shock protein1
					GRMZM2G085600	169009649	169013585	UCE13 - Ubiquitin conjugating enzyme13
					GRMZM2G112912	169053463	169054438	Histone superfamily protein
	10	qFe-SPAD10-1	65096550 - 114698107	25.1	GRMZM2G073077	65096550	65099683	Regulatory particle non-ATPase 12A
		qFe-RL10-1		26.6	GRMZM2G173321	65187379	65200280	ABI51 - ABI3-VP1-transcription factor 51
					GRMZM2G019744	65340137	65341229	NEDD8-specific protease 1
					GRMZM2G020054	65424541	65425836	EREB54 - AP2-EREBP-transcription factor 54
					GRMZM2G074489	65473957	65488861	PRH35 - protein phosphatase homolog35
					GRMZM2G038967	65616567	65620417	protein FORGETTER 1
					GRMZM2G420789	65695348	65701175	protein FORGETTER 1
					GRMZM2G404426	65737118	65752360	protein FORGETTER 1
					GRMZM2G043749	66013630	66022510	Unknown
					GRMZM2G140612	66306861	66316881	Protein kinase superfamily protein
					GRMZM2G442195	66317112	66321029	Evolutionarily conserved C-terminal region 5
					GRMZM2G159002	66542713	66545408	26S proteasome regulatory complex, non-ATPase subcomplex, Rpn2/Psmd1 subunit
					GRMZM2G155357	66633118	66638541	Unknown
					GRMZM2G149894	66720179	66724182	Reticulon family protein
					GRMZM2G170201	67010088	67011029	Paired amphipathic helix repeat-containing protein
					GRMZM2G317098	67227492	67228073	Unknown
					GRMZM2G119867	67270234	67272333	Unknown
					GRMZM2G097739	67757410	67763156	Cysteine-type endopeptidase/ ubiquitin thiolesterase
					GRMZM2G097736	67771048	67774036	Protein translocase subunit
					GRMZM2G178807	68418862	68421731	Ribosomal protein L30/L7 family protein
					GRMZM2G090594	68725531	68726795	WRKY67 - WRKY-transcription factor 67
					GRMZM2G364748	68924719	68926477	XTH3 - Xyloglucan endo-transglycosylase/hydrolase3
					GRMZM2G063566	69030958	69032305	XTH7 - Xyloglucan endo-transglycosylase/hydrolase7
					GRMZM2G119783	69086324	69088133	XTH1 - Xyloglucan endo-transglycosylase/hydrolase1
					GRMZM2G145870	69423694	69433754	IGPS3 - Indole-3-glycerolphosphate synthase3
					GRMZM2G091316	69777703	69782341	Folic acid binding / transferase
					GRMZM2G091373	69794067	69796855	Folic acid binding / transferase
					GRMZM2G431030	69866845	69871569	Elongation factor
					GRMZM2G138997	70055716	70060039	Ubiquitin E3 ligase
					GRMZM2G103250	70277239	70279051	P-class pentatricopeptide repeat (PPR) protein essential for accumulation of the dicistronic atpH/F transcript in chloroplasts
					GRMZM2G170958	70340039	70341573	HB73 - Homeobox-transcription factor 73
					GRMZM2G102231	70574117	70578498	Glycerol-3-phosphatase 1
					GRMZM2G448627	70632831	70633760	11 kDa late embryogenesis abundant protein-like
					GRMZM2G128907	70814526	70815137	Unknown
					GRMZM2G049641	70916477	70921917	TPLATE complex subunit involved in clathirin mediated endocytosis
					GRMZM2G112782	71050578	71054403	Soluble N-ethylmaleimide-sensitive factor attachment protein receptor (SNARE)-like protein
					GRMZM2G045507	71159382	71163404	SET domain-containing protein
					GRMZM2G008209	71175493	71179889	Encodes phosphopantothenoylcysteine synthetase (phosphopantothenoylcysteine ligase)
					GRMZM2G023275	71277026	71283390	Encodes one of the 36 carboxylate clamp (CC)-tetratricopeptide repeat (TPR) proteins
					GRMZM2G106590	71359370	71362812	Regulator of Vps4 activity in the MVB pathway protein
					GRMZM2G087395	71462222	71464270	MCSF1 - Mitochondrial CAF-like splicing factor1
					GRMZM2G384439	71465528	71471588	Plasma membrane LRR receptor-like serine threonine kinase
					GRMZM2G123654	71605526	71607381	Encodes a malonyltransferase
					GRMZM2G055059	71671571	71672608	Unknown
					GRMZM2G072621	71863859	71864113	Unknown
					GRMZM2G122941	72293834	72295133	Unknown
					GRMZM2G442458	72545780	72549399	ZIM40 - ZIM-transcription factor 40
					GRMZM2G141136	72608367	72610773	Unknown
					GRMZM2G039824	72803506	72805402	Transcription elongation factor B polypeptide
					GRMZM2G039671	72806489	72815643	Thyroid adenoma-associated protein homolog
					GRMZM2G343080	72816258	72819561	Haloacid dehalogenase-like hydrolase (HAD) superfamily protein
					GRMZM2G027750	72979380	72986276	Cullin, putative, similar to Cullin homolog 3
					GRMZM2G022359	73127981	73131426	EREB163 - AP2-EREBP-transcription factor 163
					GRMZM2G022506	73131964	73135240	Transmembrane protein
					GRMZM2G133512	73205123	73217433	DNA-directed RNA polymerases IV and V subunit 2
					GRMZM2G380776	74206140	74206667	Unknown
					GRMZM2G150680	74606915	74610666	MYB155 - MYB-transcription factor 155
					GRMZM2G438602	74807436	74810083	Valine--tRNA ligase, mitochondrial 1
					GRMZM2G106974	74848346	74854487	Valine--tRNA ligase, mitochondrial 1
					GRMZM2G165757	74900983	74905898	ATP-binding cassette 14
					GRMZM2G113682	75145548	75147356	Nuclear factor 1 A-type isoform 2
					GRMZM2G369260	75667454	75668447	Polymerase delta 4
					GRMZM2G055125	75668946	75675094	MOB kinase activator-like 1B
					GRMZM2G099352	75695843	75698314	RPS3 - Ribosomal protein S3
					GRMZM2G068808	75809368	75814889	CPPS3 - Copalyl diphosphate synthase3
					GRMZM2G078292	76224116	76227981	Encodes POLYAMINE UPTAKE TRANSPORTER 2, an amino acid permease family protein
					GRMZM2G079908	76402555	76405224	ACB1 - Acyl-CoA-binding protein1)
					GRMZM2G079759	76406071	76409499	Unknown
					GRMZM2G145123	76504596	76506978	Encodes a RING domain E3 ligase
					GRMZM5G868191	76507712	76507858	Unknown
					GRMZM2G145130	76508485	76510356	Tetratricopeptide repeat (TPR)-like superfamily protein
					GRMZM2G042895	76586652	76588863	bHLH116 - bHLH-transcription factor 116
					GRMZM2G042992	76636684	76645749	REL2 - Ramosa1 enhancer locus2
					GRMZM2G177621	76946771	76953599	Endomembrane protein 70 protein family
					GRMZM2G171187	77103616	77105995	Unknown
					GRMZM2G171236	77111604	77115011	NADH-ubiquinone oxidoreductase-like protein
					GRMZM2G178014	77180402	77187019	pco078122(732)
					GRMZM2G110145	77269241	77276091	thx43 - Trihelix-transcription factor 43
					GRMZM2G030659	77440717	77445353	Unknown
					GRMZM2G305582	77445844	77449872	C3H31 - C3H-transcription factor 331
					GRMZM2G001530	77673604	77678581	transcription factor MAMYB
					GRMZM2G001551	77679784	77686935	P-loop containing nucleoside triphosphate hydrolases superfamily protein
					GRMZM2G023073	77744750	77760332	STM1 - Stomatin1
					GRMZM2G003715	78128657	78132998	NACTF61 - NAC-transcription factor 61
					GRMZM2G309933	78137687	78143211	Unknown
					GRMZM2G474769	78320150	78323416	LHY1 - Late hypocotyl elongation protein ortholog1
					GRMZM2G175165	78392259	78392914	Unknown
					GRMZM2G175101	78397175	78397662	Unknown
					GRMZM2G123886	79135496	79138192	MPK4 - MAP kinase4
					GRMZM5G806309	79139642	79143252	Protein PAF1-like protein
					GRMZM2G032564	79271116	79273839	60S ribosomal protein L34
					AC203985.4_FG001	79278672	79281753	Putative glycerol-3-phosphate transporter 1
					AC203985.4_FG005	79370667	79371107	Prefoldin like protein
					GRMZM2G085845	79408788	79410779	Trimethyltridecatetraene synthase-like
					GRMZM2G086117	79412450	79415831	Unknown
					GRMZM2G044306	79744869	79753713	Encodes the unique largest subunit of nuclear DNA-dependent RNA polymerase II
					GRMZM2G086496	80042433	80048640	NPF1 - Nitrate transporter/peptide transporter family1
					GRMZM2G385989	80051165	80055128	Vesicle-associated protein 1-3
					GRMZM2G063322	80144055	80155070	Sm-like protein LSM2
					GRMZM2G172642	80314625	80319134	SKUS14 - Skewed root growth similar14
					GRMZM2G077486	80405919	80409657	OMT3 - Caffeoyl CoA O-methyltransferase3
					GRMZM2G096367	80487847	80492626	Factor of DNA methylation 5
					GRMZM2G446895	80586974	80615980	ARM repeat superfamily protein
					GRMZM2G154328	80671607	80676342	TMPIT-like protein
					GRMZM2G372475	80716422	80719866	Unknown
					GRMZM2G070555	80735518	80738295	GALOX1 - Galactose oxidase1
					GRMZM2G008271	80848101	80849365	BAP1a - Basal layer antifungal protein1a
					GRMZM2G008403	80864563	80865256	BAP1a - Basal layer antifungal protein1b
					GRMZM2G058703	80874447	80875294	Unknown
					GRMZM2G054359	80906029	80906600	Unknown
					GRMZM2G054397	80915972	80922583	HLM2 - helene laparra marker2
					GRMZM2G034862	81019610	81020332	Unknown
					GRMZM2G133370	81041921	81042623	BAP3b - Basal layer antifungal protein3b
					GRMZM2G133382	81051899	81052618	BAP3a - Basal layer antifungal protein3a
					GRMZM2G123411	81169650	81173126	Unknown
					GRMZM2G134756	81440967	81446269	Unknown
					GRMZM2G021864	81535547	81558116	Unknown
					GRMZM2G108892	81687756	81715797	MYBR84 - MYB-related-transcription factor 84
					GRMZM2G325907	81827003	81830285	MYB92 - MYB-transcription factor 92
					GRMZM2G070780	81957135	81959818	Unknown
					GRMZM5G832300	82024590	82028535	Unknown
					GRMZM5G828229	82038497	82043288	DAR3 - monodehydroascorbate reductase3
					GRMZM5G856084	82046176	82050508	Chaperone protein dnaJ A6, chloroplastic
					GRMZM2G149786	82204971	82209384	Lysine-specific histone demethylase 1 homolog 2
					GRMZM2G415470	82234893	82235847	Unknown
					GRMZM2G121137	82668664	82669799	Unknown
					GRMZM2G063363	82715338	82721486	Unknown
					GRMZM2G304010	83311612	83313392	U-box domain-containing protein 8
					GRMZM2G003765	83417551	83420067	MORF9 - Multiple organellar RNA editing factor9
					GRMZM2G003897	83447249	83454536	Organelle RRM domain-containing protein 2, mitochondrial
					GRMZM2G393742	83537975	83543629	CHR156 - Chromatin complex subunit A 156
					GRMZM2G093858	83547656	83551738	Calcium/calmodulin-regulated receptor-like kinase 1
					GRMZM2G093744	83592659	83595951	ZmILR3 - bHLH-transcription factor 162
					GRMZM2G060054	83668052	83683626	Disease resistance protein PIK6-NP
					GRMZM2G572013	83685716	83686304	Unknown
					GRMZM2G103785	83739818	83743130	Glycosyltransferase
					GRMZM2G148884	83834412	83835512	Encodes a uclacyanin
					GRMZM2G148924	84092833	84097287	FIE2 - Fertilization independent endosperm2
					GRMZM2G310453	84158573	84160338	Unknown
					GRMZM2G004957	84229053	84232594	HB18 - Homeobox-transcription factor 18
					GRMZM2G005024	84233753	84236564	ORP2 - Orange pericarp2
					GRMZM2G005126	84238750	84246224	C3H24 - C3H-transcription factor 324
					GRMZM2G170291	84255604	84265152	Unknown
					GRMZM2G022793	84487395	84491371	Unknown
					GRMZM5G845163	84595566	84600453	Unknown
					GRMZM2G139157	84601011	84608598	Protein kinase superfamily protein
					GRMZM2G439268	84608056	84608542	Lipid transfer protein
					GRMZM2G139157	84601011	84608598	Receptor-like serine/threonine-protein kinase pseuodgene
					GRMZM5G830329	84608950	84610855	MS10 - Male sterile10
					GRMZM2G136341	84755864	84760724	EYES ABSENT homolog
					GRMZM2G125977	85009586	85012377	Beta-carotene isomerase D27
					GRMZM2G101926	85183558	85186889	Transmembrane protein
					GRMZM2G101875	85188397	85193819	CER8 - Eceriferum8
					GRMZM2G124744	85311893	85313117	Unknown
					GRMZM2G155836	85497258	85500099	Shaggy-related kinase 11
					GRMZM2G060798	85581746	85584681	PRH29 - Protein phosphatase homolog29
					GRMZM2G394500	85640717	85645627	Peroxidase superfamily protein
					GRMZM2G082522	85841375	85844367	Wall associated kinase 5
					AC205413.4_FG001	86099715	86100737	PX21 - Peroxidase21
					GRMZM2G177792	86284199	86285519	PRX35 - Peroxidase35
					GRMZM2G061135	86414459	86419149	S-adenosylmethionine synthetase family protein
					GRMZM2G061447	86421166	86425500	PTI2 - Pto-interacting2
					GRMZM2G455749	86513155	86514174	Unknown
					GRMZM2G155512	86522607	86535907	Peptide chain release factor 1
					GRMZM2G099002	86697509	86707160	CIPK17 - Calcineurin B-like-interacting protein kinase17
					GRMZM2G028104	86984445	86986672	HXXXD-type acyl-transferase family protein
					GRMZM2G028014	87007644	87011667	RNI-like superfamily protein
					GRMZM2G122943	87082935	87085115	DGTAIII1 - Diacylglycerol acyltransferase-typeIII1
					GRMZM2G123029	87089587	87092722	Aspartic proteinase A1
					GRMZM2G109062	87133277	87135674	Thioesterase superfamily protein
					GRMZM2G109142	87159918	87161126	Thioesterase superfamily protein
					GRMZM2G325332	87183878	87185543	Unknown
					GRMZM2G015605	87270038	87270963	NAC1 - NaCl stress protein1
					GRMZM2G062541	87690145	87692179	bHLH117 - bHLH-transcription factor 117
					GRMZM2G127490	87787611	87790767	MYB149 - MYB-transcription factor 149
					GRMZM5G803275	88191606	88197105	RNA-binding (RRM/RBD/RNP motifs) family protein
					GRMZM5G848692	88197666	88208046	Agenet domain-containing protein
					GRMZM2G059517	88403548	88409366	Phosphoglycerate mutase family protein
					GRMZM2G350693	88570223	88570867	Unknown
					GRMZM2G041454	88588528	88608857	S-adenosyl-L-methionine-dependent methyltransferases superfamily protein
					GRMZM2G337143	88609037	88616050	Unknown
					GRMZM2G089484	88681122	88686973	MPK6 - MAP kinase6
					GRMZM2G422083	88715389	88717038	MYBR33 - MYB-related-transcription factor 33
					GRMZM2G121111	88750464	88751808	MYBR81 - MYB-related-transcription factor 81
					GRMZM2G422090	88757598	88760301	GTP-binding protein Obg/CgtA
					GRMZM2G357737	89068773	89073993	Embryonic flower 1 (EMF1)
					GRMZM2G030403	89111470	89112724	MYBR9 - MYB-related-transcription factor 9
					GRMZM2G060987	89147580	89153002	Encodes a homolog of yeast NOP53
					GRMZM2G097289	89204856	89210046	CHR122 - chromatin complex subunit A 122
					GRMZM2G303105	89218150	89223272	CHR122 - chromatin complex subunit A 122
					GRMZM2G097605	89368914	89374442	RAD3-like DNA-binding helicase protein
					GRMZM2G039857	89435091	89438493	RNA-binding CRS1 / YhbY (CRM) domain protein
					GRMZM2G339820	89495479	89500358	Fibronectin type III domain-containing protein
					GRMZM2G040078	89541484	89547015	BRCT domain-containing DNA repair protein
					GRMZM2G111138	89741604	89746225	MIF4G domain-containing protein / MA3 domain-containing protein
					GRMZM2G017419	89922124	89924191	Thioredoxin F2
					GRMZM2G017856	89924039	89924668	Caldesmon-like protein
					GRMZM2G063492	89976942	89984548	NHX2 - Na+/H+ antiporter 2
					GRMZM2G063575	89985244	89987437	Tetratricopeptide repeat (TPR)-like superfamily protein
					GRMZM2G063592	89988812	90000754	DEGP protease 2
					AC203570.4_FG005	90219968	90220826	Tudor/PWWP/MBT superfamily protein
					GRMZM2G138252	90243493	90245202	Tudor/PWWP/MBT superfamily protein
					GRMZM2G072529	90287894	90289188	ACCO31 - 1-aminocyclopropane-1-carboxylate oxidase15
					GRMZM2G166639	90474290	90475888	ACCO15 - 1-aminocyclopropane-1-carboxylate oxidase15
					GRMZM2G166665	90479650	90481752	Downstream target of AGL15 2
					GRMZM2G166694	90481742	90492880	CUL2 - cullin2
					GRMZM2G083459	90762153	90767318	DCD1 - Discordia1
					GRMZM2G089296	90768932	90784127	Tetratricopeptide repeat (TPR)-containing protein
					GRMZM2G089163	90815005	90819578	dsRNA-binding protein 2
					GRMZM2G089721	91086013	91087416	C2H2-type zinc finger family protein
					GRMZM2G042164	91480073	91501698	Peptidase S24/S26A/S26B/S26C family protein
					GRMZM2G424651	91585407	91595431	ARID/BRIGHT DNA-binding domain;ELM2 domain protein
					GRMZM2G116626	91713408	91720273	Coatomer beta subunit
					GRMZM2G347623	91780983	91788482	SCP1-like small phosphatase 5
					GRMZM2G158141	91956237	91959657	C2H2-like zinc finger protein
					GRMZM2G176998	92132744	92135362	DPP6 N-terminal domain-like protein
					GRMZM2G149698	92780255	92795025	zinc finger (Ran-binding) family protein
					GRMZM2G025939	92823290	92831359	Unknown
					GRMZM5G833699	93684085	93687059	HSP90 - Heat shock protein, 90 kDa
					GRMZM5G831308	93917114	93918884	Encodes an arginase, likely to be involved in polyamine biosynthesis in pollen
					GRMZM2G066044	94000687	94003652	LOW protein: M-phase inducer phosphatase-like protein
					GRMZM2G006871	94053195	94054568	GBPTF11 - GeBP-transcription factor 11
					GRMZM2G174671	94095402	94103354	Encodes an arginase, likely to be involved in polyamine biosynthesis in pollen
					GRMZM2G176737	94700361	94702957	NOPE1 - No perception1
					GRMZM2G079944	94725452	94728221	P-loop containing nucleoside triphosphate hydrolases superfamily protein
					GRMZM2G011928	94898386	94900563	Tetratricopeptide repeat (TPR)-like superfamily protein
					GRMZM2G142680	94965435	94969104	NB-ARC domain-containing disease resistance protein
					GRMZM2G171716	95041622	95043310	3-oxo-5-alpha-steroid 4-dehydrogenase
					GRMZM2G401883	95076585	95077348	Unknown
					GRMZM2G131611	95122698	95125994	RING/U-box superfamily protein
					GRMZM2G432335	95210098	95222657	Zinc finger (CCCH-type) family protein
					GRMZM2G164538	95345548	95351279	Rhomboid protein-related
					GRMZM2G068350	95381137	95384370	Nucleotide-diphospho-sugar transferases superfamily protein
					GRMZM2G174736	95434979	95438105	Hydroxyproline-rich glycoprotein family protein
					GRMZM2G023023	95547264	95553044	Fatty acid amide hydrolase
					GRMZM2G103825	95555550	95557140	Fatty acid amide hydrolase
					GRMZM2G103841	95558661	95562620	Transmembrane protein, putative
					GRMZM2G000710	95604485	95620161	Peptidase S24/S26A/S26B/S26C family protein
					GRMZM2G128651	95689665	95692295	Phosphoglycerate mutase family protein
					GRMZM2G154509	95762835	95768339	Phosphoglycerate mutase family protein
					GRMZM2G056799	95911627	95914987	Unknown
					GRMZM2G157812	96125047	96129744	Formin homology5
					GRMZM5G852877	96321588	96325107	UCP1 - uncoupling protein1
					GRMZM5G858454	96330046	96338713	ACO2 - Aconitase2
					GRMZM5G857087	96372355	96373582	BREAST CANCER 2 like 2A
					GRMZM2G134694	96375471	96398825	BRCA2-like B
					GRMZM2G155555	96605920	96606680	Bifunctional inhibitor/lipid-transfer protein/seed storage 2S albumin superfamily protein
					GRMZM2G063375	96617537	96618949	Bifunctional inhibitor/lipid-transfer protein/seed storage 2S albumin superfamily protein
					GRMZM2G116520	96677260	96678163	Unknown
					GRMZM2G330635	96759871	96761276	GST22 - Glutathione transferase22
					GRMZM2G021170	96835856	96839456	Nucleic acid-binding OB-fold-like protein
					GRMZM2G446108	96880741	96910522	GLPDH6 - Glycerol-3-phosphate dehydrogenase6
					GRMZM2G075315	97998393	97999690	Unknown
					AC197672.3_FG002	98135181	98154139	ACC1 - Acetyl-coenzyme A carboxylase1
					GRMZM2G007721	98697827	98715875	UDP-Glycosyltransferase superfamily protein
					GRMZM2G084729	98997627	99001240	Unknown
					GRMZM2G143725	99101255	99112304	Sec23/Sec24 protein transport family protein
					GRMZM2G019246	99203817	99206407	Polyketide cyclase/dehydrase and lipid transport superfamily protein
					GRMZM2G319138	99210250	99228038	Pleiotropic drug resistance 6
					GRMZM2G177077	99364726	99371326	PGD4 - Phosphogluconate dehydrogenase4
					GRMZM2G177203	99379756	99383298	Thioredoxin superfamily protein
					GRMZM2G074585	99471562	99472881	EXPA3 - Alpha expansin3
					GRMZM2G157354	99542287	99547985	HR-like lesion-inducing protein-related
					GRMZM2G119116	99602790	99608240	2-oxoglutarate (2OG) and Fe(II)-dependent oxygenase superfamily protein
					GRMZM2G119127	99603409	99608241	Unknown
					GRMZM2G385413	99723392	99735340	Unknown
					GRMZM2G015291	99738226	99759399	Unknown
					GRMZM2G173040	99791397	99794766	Electron transfer flavoprotein beta
					GRMZM2G154667	100011659	100013586	NADH dehydrogenase subunit J
					GRMZM2G096610	100072291	100073204	TCPTF40 - TCP-transcription factor 40
					GRMZM2G100255	100123442	100125461	Unknown
					GRMZM2G100286	100128012	100133338	Pumilio 3
					GRMZM2G017164	100225994	100228706	Receptor-like protein kinase 1
					GRMZM2G035282	100251159	100253144	UGT74E2 - Uridine diphosphate glycosyltransferase 74E2
					GRMZM2G063042	100431451	100433251	UGT74F2 - UDP-glucosyltransferase 74F2
					GRMZM2G068071	100853119	100854428	VPS54
					GRMZM2G122550	100888991	100889279	VPS54
					GRMZM2G122532	100896446	100907731	VPS54
					GRMZM2G338493	100912511	100920914	VPS54
					GRMZM2G159330	101031429	101049182	WD-40 repeat family protein
					GRMZM2G420801	101157176	101161092	ETR2 - Ethylene receptor homolog2
					GRMZM2G159811	101360842	101366143	PRH11 - Protein phosphatase homolog11
					GRMZM2G166141	101520598	101521474	RmlC-like cupins superfamily protein
					GRMZM2G120740	101649792	101668096	FMN-linked oxidoreductases superfamily protein
					GRMZM2G084547	101713592	101716815	Peptidylprolyl cis/trans isomerase NIMA-interacting 1
					GRMZM2G052166	101731943	101735204	ASRP1 - Arginine/serine-rich splicing factor1
					GRMZM2G412207	101889767	101897989	Pectin lyase-like superfamily protein
					GRMZM2G134044	102234290	102238464	Integral membrane protein hemolysin-III homolog
					GRMZM2G035899	102285650	102293029	Receptor homology region transmembrane domain ring H2 motif protein 1
					AC204711.3_FG003	102318701	102320375	Sulfurtransferase protein 16
					AC204711.3_FG002	102366579	102371637	XYL6 - xylanase6
					GRMZM2G701585	102487649	102500504	DNAse I-like superfamily protein
					GRMZM2G001265	103198521	103217029	DHHC-type zinc finger family protein
					GRMZM5G801457	103420958	103425820	Translation elongation factor EF1A/initiation factor IF2gamma family protein
					GRMZM5G850607	103425989	103436979	Translation elongation factor EF1A/initiation factor IF2gamma family protein
					GRMZM2G359298	103630422	103635991	AMO1 - Amine oxidase1
					GRMZM2G053008	103688383	103785251	Transcription factor IIIC subunit 5
					GRMZM2G081585	103959730	103963734	SOD17 - Superoxide dismutase17
					GRMZM2G007229	104265160	104277285	Transducin family protein / WD-40 repeat family protein
					GRMZM2G086702	104481430	104484798	Methyl esterase 1
					GRMZM5G815353	104486687	104491029	Actin associated protein
					GRMZM2G473385	104822498	104857891	P-loop containing nucleoside triphosphate hydrolases superfamily protein
					GRMZM2G126586	105035538	105037518	Unknown
					GRMZM2G126545	105040589	105051505	MBD113 - Methyl binding domain113
					GRMZM2G032547	105295518	105300279	Clp amino terminal domain-containing protein
					GRMZM2G119881	105580071	105581301	Anthranilate synthase beta subunit 1
					GRMZM2G119823	105618184	105620708	bHLH108 - bHLH-transcription factor 108
					GRMZM2G167868	105754778	105757710	DnaJ / Sec63 Brl domains-containing protein
					GRMZM2G471186	105919180	105923163	Phragmoplast-associated kinesin-related protein putative
					GRMZM2G341741	106049047	106051251	Pentatricopeptide repeat (PPR) superfamily protein
					GRMZM2G037335	106062045	106068825	Aminophospholipid ATPase 2
					GRMZM2G010599	106247928	106249853	Ribosomal L29 family protein
					GRMZM2G152857	106311747	106314590	Plant U-box 9
					GRMZM2G139407	106428641	106433657	Nuclear transport factor 2 (NTF2) family protein
					GRMZM2G139512	106434010	106436707	Oxidoreductase zinc-binding dehydrogenase family protein
					AC215690.3_FG002	106789338	106792735	SACD11 - Stearoyl-acyl-carrier-protein desaturase11
					GRMZM2G097662	106840264	106845222	RPM1 interacting protein 4
					GRMZM2G547542	106952335	106983266	S-adenosyl-L-methionine-dependent methyltransferases superfamily protein
					GRMZM2G016926	107142468	107147940	Sterile alpha motif (SAM) domain-containing protein
					GRMZM2G022308	107289389	107293581	Ypt/Rab-GAP domain of gyp1p superfamily protein
					GRMZM2G091168	107426101	107430061	X-ray induced transcript 1
					GRMZM2G104649	107585020	107607547	Translation initiation factor 3 subunit H1
					GRMZM2G028945	107762378	107767126	Translation initiation factor 3 subunit H1
					GRMZM2G029641	107810525	107818824	Serine carboxypeptidase-like 20
					GRMZM2G090441	107900408	107902133	CHN19 - chitinase19
					GRMZM2G099696	108122298	108130104	FAB1 - Fatty acid biosynthesis1
					GRMZM2G097106	108218986	108230288	Minichromosome maintenance (MCM2/3/5) family protein
					GRMZM2G313756	108358694	108359794	ZmFIT - FER-like regulator of iron uptake
					GRMZM2G059965	108376178	108378718	Exocyst subunit exo70 family protein F1
					GRMZM5G830436	108412449	108419279	Golgin family A protein
					AC231747.1_FG001	108465466	108472108	Vacuolar protein sorting 11
					GRMZM2G034313	109132739	109137022	Splicing factor-related
					GRMZM2G001805	109339172	109343225	Phosphoribosylformylglycinamidine synthase
					GRMZM2G001853	109345460	109346707	Transmembrane protein
					GRMZM2G426275	109370750	109377957	Alpha-1 3-mannosyl-glycoprotein beta-1 2-N-acetylglucosaminyltransferase putative
					GRMZM2G126194	109378625	109379713	ABI21 - ABI3-VP1-transcription factor 21
					GRMZM2G152661	109572710	109580177	CAMTA5 - CAMTA-transcription factor 5
					GRMZM2G175188	109581342	109583934	Mediator of RNA polymerase II transcription subunit
					GRMZM2G159732	109703210	109707863	Major facilitator superfamily protein
					GRMZM2G159720	109709963	109713903	DNAJ heat shock N-terminal domain-containing protein
					GRMZM2G159675	109718316	109726994	Small nuclear ribonucleoprotein family protein
					GRMZM2G151041	109798193	109804587	ODO1 - Alpha keto dehydrogenase candidate1
					GRMZM2G122437	109894340	109896644	Heavy metal transport/detoxification superfamily protein
					GRMZM2G034206	110086640	110087234	Tapetum determinant 1
					GRMZM2G155962	110199184	110208998	TCPTF17 - TCP-transcription factor 17
					GRMZM2G153456	110296140	110298747	Mediator of RNA polymerase II transcription subunit-like protein
					GRMZM2G153215	110303382	110312639	Ubiquitin family protein
					GRMZM2G079538	110620918	110626726	KGDH1 - Alpha-ketoglutarate dehydrogenase
					GRMZM2G467640	110810874	110821284	Hydroxyproline-rich glycoprotein family protein
					GRMZM2G151529	110925159	110928883	HCF106c - High chlorophyll fluorescence106c
					GRMZM2G002918	110947517	110956558	TBP-associated factor 2
					GRMZM2G002921	110956920	110958900	Acyl carrier protein 2
					GRMZM2G137451	110996613	111000922	Auxin signaling F-box 2
					GRMZM2G123807	111144117	111150837	Transport protein particle (TRAPP) component
					GRMZM2G149543	111287744	111290073	Midasin-like protein
					GRMZM2G149590	111290455	111310709	THX33 - Trihelix-transcription factor 33
					GRMZM2G451716	111425814	111433821	MEI2-like protein 1
					GRMZM2G153232	111437426	111441085	Mono-/di-acylglycerol lipase N-terminal;Lipase class 3
					GRMZM2G425798	111616832	111619044	EREB149 - AP2-EREBP-transcription factor 149
					GRMZM2G023194	111776610	111779617	ISP1 - Iron-sulfur protein1
					GRMZM2G133657	111866630	111867164	Unknown
					GRMZM2G168166	112036485	112094012	Sphere organelles protein-related
					GRMZM2G120182	112359309	112360883	Unknown
					GRMZM5G845175	112394528	112402120	Homolog of yeast sucrose nonfermenting 4
					GRMZM2G021802	112574412	112578212	DNA repair metallo-beta-lactamase family protein
					GRMZM2G022180	112583854	112587345	CLX2 - Calnexin homolog2
					GRMZM2G178906	112683728	112686694	Cysteine proteinases superfamily protein
					GRMZM2G443509	113161531	113169068	PRH90 - Protein phosphatase homolog90
					GRMZM2G138937	113302165	113304045	Desiccation-like protein
					GRMZM2G103847	113351521	113360180	Unknown
					GRMZM2G158300	113394167	113395746	Unknown
					GRMZM2G125923	113515151	113516898	Arogenate dehydratase 6
					GRMZM2G147327	113700126	113702872	Unknown
					GRMZM2G147390	113709280	113710910	Unknown
					GRMZM2G147424	113712060	113714399	SFB1 - SF1 binding protein candidate1
					GRMZM2G128399	113744437	113751511	Calcineurin-like metallo-phosphoesterase superfamily protein
					GRMZM2G128319	113827557	113831463	KCBP-interacting protein kinase
					GRMZM5G831009	113923825	113925962	PAP30 - Purple acid phosphatase30
					GRMZM2G095826	114184134	114188376	Ferredoxin 3
					GRMZM2G095810	114189640	114197766	Sec23/sec24 transport family protein
					GRMZM2G478430	114353257	114354100	Unknown
					GRMZM2G164663	114487935	114494371	OTU-like cysteine protease family protein
					GRMZM2G014022	114509346	114511007	F-box family protein
					GRMZM2G047065	114655392	114656143	Abscisic acid-responsive (TB2/DP1 HVA22) family protein
					GRMZM2G027241	114695550	114698107	Abscisic acid-responsive (TB2/DP1 HVA22) family protein
